# Supplementary material for: 2-(1H-Benzotriazol-1-yl)-1-(4-bromo­benzo­yl)ethyl 2-chloro­benzoate
Source: Acta Crystallogr Sect E Struct Rep Online. 2009 Jan 31;65(Pt 2):o443. doi: 10.1107/S1600536809002712 (PMC2968311; doi:10.1107/S1600536809002712)
Supplement: Supplementary file 2 [file e-65-0o443-Isup2.hkl]

# 
# h,k,l, Fc-squared, Fo-squared, sigma(Fo-squared) and status flag 
# 
data_I
_shelx_title ' 1 in P2(1)/c' 
_shelx_refln_list_code          4 
_shelx_F_calc_maximum      222.28 
_exptl_crystal_F_000       976.00 
_reflns_d_resolution_high  0.8093 
 
loop_ 
 _symmetry_equiv_pos_as_xyz 
 'x, y, z' 
 '-x, y+1/2, -z+1/2' 
 '-x, -y, -z' 
 'x, -y-1/2, z-1/2' 
 
_cell_length_a     6.2613 
_cell_length_b    36.6882 
_cell_length_c     8.7919 
_cell_angle_alpha  90.000 
_cell_angle_beta   90.878 
_cell_angle_gamma  90.000 
 
_shelx_F_squared_multiplier     1.000 
 
loop_ 
 _refln_index_h 
 _refln_index_k 
 _refln_index_l 
 _refln_F_squared_calc 
 _refln_F_squared_meas 
 _refln_F_squared_sigma 
 _refln_observed_status 
   1   0   0     4554.57     4723.10     66.06 o 
   2   0   0      202.28      200.76      7.38 o 
   3   0   0     5157.40     5050.81     58.40 o 
   4   0   0     1100.84     1181.76     23.72 o 
   5   0   0     1477.09     1519.38     30.22 o 
   6   0   0      255.27      239.91     27.93 o 
   7   0   0       32.08       14.57     19.92 o 
   1   1   0       26.02        3.81      2.19 o 
   2   1   0     4849.47     5090.58     44.49 o 
   3   1   0      840.30      788.63     11.92 o 
   4   1   0      888.64      887.79     12.20 o 
   5   1   0        4.00        0.42      5.64 o 
   6   1   0       25.20       30.82      7.72 o 
   7   1   0        1.28        2.00     12.85 o 
   1   2   0     3129.92     3471.39     38.63 o 
   2   2   0    15682.76    16395.17    111.21 o 
   3   2   0     4460.42     4884.75     38.63 o 
   4   2   0      605.78      659.76     10.36 o 
   5   2   0      729.54      686.03     16.06 o 
   6   2   0       71.04       77.42      8.62 o 
   7   2   0       10.30       22.62     14.38 o 
   1   3   0     5561.34     5799.98     44.80 o 
   2   3   0       20.88       19.42      2.20 o 
   3   3   0     1019.36     1013.56     12.49 o 
   4   3   0      113.45       89.02      4.97 o 
   5   3   0      688.38      668.49     18.30 o 
   6   3   0      269.21      254.37     11.48 o 
   7   3   0        4.32       10.82     13.56 o 
   0   4   0      707.33      630.42      8.91 o 
   1   4   0       49.93       49.19      6.17 o 
   2   4   0     5174.64     5420.93     53.50 o 
   3   4   0     2279.46     2248.54     29.45 o 
   4   4   0      138.36      121.09      5.75 o 
   5   4   0     1249.67     1316.87     20.04 o 
   6   4   0       26.35       34.49      7.90 o 
   7   4   0       17.70       -7.29     18.46 o 
   1   5   0     1608.83     1518.19     11.83 o 
   2   5   0       22.86       23.82      2.32 o 
   3   5   0       65.40       58.32      6.66 o 
   4   5   0       76.72       80.99      5.20 o 
   5   5   0       36.62       45.51      6.63 o 
   6   5   0      105.05      119.14      9.68 o 
   7   5   0        3.65       -9.72     18.94 o 
   0   6   0     1637.59     1562.21     19.04 o 
   1   6   0      951.39      934.58     10.72 o 
   2   6   0     6256.91     6540.18     42.65 o 
   3   6   0     2119.09     2168.43     20.48 o 
   4   6   0      241.21      227.04      9.78 o 
   5   6   0       21.42       29.39      6.57 o 
   6   6   0       33.39       38.15      8.08 o 
   7   6   0      167.80      172.93     26.23 o 
   1   7   0      229.27      194.84      3.80 o 
   2   7   0      707.14      784.12      9.11 o 
   3   7   0       52.77       61.68      3.78 o 
   4   7   0     3242.12     3524.37     42.74 o 
   5   7   0       17.81       18.19      6.20 o 
   6   7   0      165.62      165.51     15.36 o 
   7   7   0        1.49       14.57     21.37 o 
   0   8   0    24578.95    25587.21    237.33 o 
   1   8   0      324.52      324.69      6.05 o 
   2   8   0     2998.68     3202.62     40.17 o 
   3   8   0     1257.14     1140.08     13.17 o 
   4   8   0      295.82      248.65     10.30 o 
   5   8   0      362.67      362.91     13.53 o 
   6   8   0        3.58        3.90      7.44 o 
   7   8   0      106.21      130.19     24.77 o 
   1   9   0       29.54       15.84      2.15 o 
   2   9   0     2097.03     2050.59     39.66 o 
   3   9   0     1276.62     1169.52     16.62 o 
   4   9   0      357.10      386.61     12.33 o 
   5   9   0        3.28       13.81      7.38 o 
   6   9   0      474.47      493.10     17.86 o 
   7   9   0        1.62       -3.40     20.40 o 
   0  10   0      801.27      868.76     26.23 o 
   1  10   0     8849.01     9135.89     58.12 o 
   2  10   0    11763.11    12331.72    180.39 o 
   3  10   0      362.09      348.55      7.50 o 
   4  10   0       93.34       90.50      7.79 o 
   5  10   0      755.80      700.88     17.57 o 
   6  10   0      222.62      218.69     16.92 o 
   7  10   0       12.39       25.75     22.83 o 
   1  11   0     7231.58     7228.35     55.15 o 
   2  11   0      205.75      227.48      5.75 o 
   3  11   0        8.15       18.56      3.22 o 
   4  11   0      513.05      516.69     14.08 o 
   5  11   0      479.77      444.00     15.43 o 
   6  11   0        4.44        9.32     12.02 o 
   7  11   0       15.28      -16.03     21.86 o 
   0  12   0    26815.12    27733.36    363.84 o 
   1  12   0      290.61      275.24      5.74 o 
   2  12   0      578.19      623.89      9.59 o 
   3  12   0     3143.94     3134.61     47.33 o 
   4  12   0      122.15      128.13      8.80 o 
   5  12   0      530.20      469.14     17.03 o 
   6  12   0       15.09        0.40     19.43 o 
   7  12   0        0.52        0.97     21.86 o 
   1  13   0     3856.96     3620.48     28.38 o 
   2  13   0     4258.88     4357.12     43.66 o 
   3  13   0     3204.54     3346.67     33.74 o 
   4  13   0      254.65      260.56     11.25 o 
   5  13   0        1.71       -0.19      7.22 o 
   6  13   0       46.67       63.25     14.12 o 
   7  13   0        5.84        7.77     21.37 o 
   0  14   0      419.88      394.85     11.27 o 
   1  14   0     3039.63     2974.93     26.26 o 
   2  14   0     1185.09     1101.03     12.43 o 
   3  14   0        8.64       19.72      5.57 o 
   4  14   0      141.48      166.26      9.84 o 
   5  14   0       62.52       52.49      8.83 o 
   6  14   0        9.70       -5.61     12.01 o 
   7  14   0       83.65       87.44     26.72 o 
   1  15   0     1705.31     1610.26     17.35 o 
   2  15   0      490.30      501.53     12.75 o 
   3  15   0       33.53       31.08      6.14 o 
   4  15   0     2632.53     2701.28     37.23 o 
   5  15   0       25.03       41.46     10.97 o 
   6  15   0      126.72      119.50     25.75 o 
   7  15   0        0.35        5.34     21.37 o 
   0  16   0     5927.61     6390.00     70.01 o 
   1  16   0      267.84      235.74      6.90 o 
   2  16   0      181.89      188.24      6.01 o 
   3  16   0      135.46      109.73     23.00 o 
   4  16   0       38.31       34.07      7.54 o 
   5  16   0      997.32     1003.75     22.31 o 
   6  16   0       95.67      128.32     16.18 o 
   7  16   0       34.88       28.17     24.77 o 
   1  17   0     3278.81     3224.39     59.04 o 
   2  17   0     7823.94     7925.80     54.77 o 
   3  17   0     1350.84     1339.89     24.37 o 
   4  17   0      200.83      202.97     11.24 o 
   5  17   0       78.10       95.62     10.63 o 
   6  17   0      413.28      458.56     24.32 o 
   7  17   0        2.46      -20.40     20.40 o 
   0  18   0     1236.66     1218.95     22.40 o 
   1  18   0      420.17      476.49     11.01 o 
   2  18   0     2603.96     2534.22     25.75 o 
   3  18   0      123.77      122.24      9.89 o 
   4  18   0      152.63      126.48     13.70 o 
   5  18   0      315.13      307.29     14.50 o 
   6  18   0       49.69       49.38     14.76 o 
   7  18   0        0.22      -23.32     23.32 o 
   1  19   0     2566.68     2408.76     24.74 o 
   2  19   0      435.50      420.73     14.19 o 
   3  19   0      248.71      239.56      9.70 o 
   4  19   0      771.96      839.25     20.10 o 
   5  19   0        0.31       -2.83      8.25 o 
   6  19   0       73.54      133.94     17.70 o 
   7  19   0       20.82       44.20     26.72 o 
   0  20   0     2451.38     2755.75     45.42 o 
   1  20   0       26.79       68.81     14.27 o 
   2  20   0      594.52      594.75     18.93 o 
   3  20   0      457.39      449.35     12.22 o 
   4  20   0       21.82       19.72      8.20 o 
   5  20   0       65.80       61.34     10.14 o 
   6  20   0       39.28       35.68     15.05 o 
   1  21   0     2758.82     2655.23     28.54 o 
   2  21   0      197.27      196.23      8.41 o 
   3  21   0     1230.33     1211.11     26.08 o 
   4  21   0      290.94      283.98     28.10 o 
   5  21   0       85.93       79.95     10.77 o 
   6  21   0      163.70      185.97     19.13 o 
   0  22   0      121.34      112.44      9.54 o 
   1  22   0       21.22       39.02      9.96 o 
   2  22   0      316.40      283.64      9.18 o 
   3  22   0     1037.48      966.57     17.82 o 
   4  22   0       57.37       67.69      9.69 o 
   5  22   0        6.42       14.51      9.63 o 
   6  22   0       43.78       30.83     15.35 o 
   1  23   0     5875.41     5719.43     55.70 o 
   2  23   0       80.02       73.84      7.57 o 
   3  23   0       86.74       95.12      9.26 o 
   4  23   0     1471.07     1499.26     27.80 o 
   5  23   0        0.73        7.91      9.59 o 
   6  23   0        5.88        7.24     15.05 o 
   0  24   0      223.15      250.87     13.00 o 
   1  24   0      107.83      143.79     17.00 o 
   2  24   0      403.67      398.81     11.04 o 
   3  24   0      164.28      133.13     10.17 o 
   4  24   0       22.30       29.64      8.89 o 
   5  24   0       56.17       32.60     10.21 o 
   6  24   0        9.90        8.13     14.82 o 
   1  25   0     2731.57     2676.05     29.35 o 
   2  25   0     2065.36     2002.55     60.96 o 
   3  25   0      176.83      192.57     11.85 o 
   4  25   0      351.11      346.51     15.79 o 
   5  25   0       36.72       37.23     10.91 o 
   6  25   0       20.31       24.29     16.76 o 
   0  26   0      318.75      287.99     14.10 o 
   1  26   0      944.39     1055.46     26.36 o 
   2  26   0      219.58      217.04     12.46 o 
   3  26   0      438.01      455.20     15.97 o 
   4  26   0       12.02       21.34      9.41 o 
   5  26   0       12.39       -2.03      9.85 o 
   6  26   0       60.71       70.03     17.74 o 
   1  27   0     2106.24     2074.22     26.71 o 
   2  27   0       15.48       16.58      8.23 o 
   3  27   0       48.29       52.72     13.80 o 
   4  27   0      544.38      597.67     19.88 o 
   5  27   0        3.51        1.21      9.87 o 
   6  27   0       43.27       56.30     20.16 o 
   0  28   0      657.06      710.86     55.38 o 
   1  28   0      412.19      442.86     15.85 o 
   2  28   0      834.99      805.24     20.28 o 
   3  28   0       86.60       68.26     12.51 o 
   4  28   0      121.54       97.08     13.97 o 
   5  28   0        1.93       -4.64     12.96 o 
   6  28   0        0.16       -9.35     15.75 o 
   1  29   0      469.90      494.95     13.61 o 
   2  29   0     1711.90     1657.61     29.73 o 
   3  29   0     1590.95     1629.62     36.18 o 
   4  29   0       19.38       25.23     12.37 o 
   5  29   0        1.35        3.80     27.93 o 
   0  30   0       94.67       88.88     11.41 o 
   1  30   0      267.05      269.41     11.24 o 
   2  30   0      102.93      125.05     11.34 o 
   3  30   0        3.15       -2.25     18.46 o 
   4  30   0       31.26       38.12     12.96 o 
   5  30   0       89.39      104.44     24.29 o 
   1  31   0     1853.90     1852.62     26.06 o 
   2  31   0       43.87       35.34      9.27 o 
   3  31   0      462.81      473.02     34.49 o 
   4  31   0        9.34       26.23     12.80 o 
   5  31   0       21.78       32.55     22.35 o 
   0  32   0      137.33       98.65     12.65 o 
   1  32   0        3.30       49.38      8.18 o 
   2  32   0       40.88       19.93     10.76 o 
   3  32   0      192.69      177.16     17.01 o 
   4  32   0       23.57       47.68     14.03 o 
   5  32   0       29.27       36.92     21.86 o 
   1  33   0      823.12      806.77     18.22 o 
   2  33   0      187.55      186.69     13.72 o 
   3  33   0      379.55      395.09     62.42 o 
   4  33   0      112.51      113.86     15.95 o 
   5  33   0        0.16        0.49     19.43 o 
   0  34   0        2.67        1.26     10.24 o 
   1  34   0        0.10       25.90     11.29 o 
   2  34   0        8.54        9.74      9.84 o 
   3  34   0        3.82        6.05     11.47 o 
   4  34   0        0.69       14.44     13.34 o 
   5  34   0        0.34       13.60     21.86 o 
   1  35   0      420.01      435.74     21.18 o 
   2  35   0       31.80       21.54     13.47 o 
   3  35   0        9.26       -2.22     13.34 o 
   4  35   0      150.17      140.68     20.65 o 
   0  36   0        3.96        9.66     11.27 o 
   1  36   0      202.39      217.63     14.50 o 
   2  36   0      143.90      138.98     13.72 o 
   3  36   0      130.30      133.38     30.12 o 
   4  36   0        2.90       16.06     14.70 o 
   1  37   0       91.79      113.38     17.68 o 
   2  37   0        9.62        4.65     10.41 o 
   3  37   0        9.41       11.75     14.07 o 
   4  37   0        2.94       11.97     14.52 o 
   0  38   0      238.68      224.66     17.48 o 
   1  38   0       20.24       22.89     10.78 o 
   2  38   0        6.71       -1.11     27.69 o 
   3  38   0      543.59      556.38     27.64 o 
   4  38   0       17.09        0.81     27.45 o 
   1  39   0      187.55      206.34     15.49 o 
   2  39   0       45.75       52.03     15.26 o 
   3  39   0        1.17       -6.02     25.50 o 
   0  40   0      295.15      306.34     20.57 o 
   1  40   0       93.70      102.49     13.69 o 
   2  40   0      159.02      177.22     20.42 o 
   3  40   0      136.15      137.37     19.69 o 
   1  41   0       70.10       66.15     13.05 o 
   2  41   0       70.49       90.34     18.35 o 
   3  41   0       57.66       40.62     21.13 o 
   0  42   0      301.43      288.93     21.02 o 
   1  42   0       25.06       26.95     17.00 o 
   2  42   0       74.76       62.60     33.03 o 
   1  43   0      208.56      221.10     25.75 o 
   2  43   0        5.88        6.94     15.97 o 
   0  44   0       15.60       36.92     24.77 o 
   1  44   0        2.04       11.98     15.79 o 
  -7   1   1      217.52      200.74     19.75 o 
  -6   1   1       39.57       26.08     11.85 o 
  -5   1   1      590.19      599.84     16.74 o 
  -4   1   1     1123.23     1051.90     12.93 o 
  -3   1   1     3446.32     3874.12     41.44 o 
  -2   1   1     5114.93     5485.14     39.34 o 
  -1   1   1     4744.58     4973.45     40.00 o 
   0   1   1     1398.39     1559.12     13.64 o 
   1   1   1    39636.86    40465.46    228.52 o 
   2   1   1      327.55      306.23      4.66 o 
   3   1   1     7654.61     7951.52     60.95 o 
   4   1   1      701.91      684.21     12.98 o 
   5   1   1      379.01      360.03     11.87 o 
   6   1   1      585.98      610.06     16.04 o 
   7   1   1        1.05        3.08     11.85 o 
  -7   2   1        6.93        3.98     13.56 o 
  -6   2   1       29.23       29.78     12.16 o 
  -5   2   1        0.17       -0.43      4.49 o 
  -4   2   1      350.12      328.78      7.87 o 
  -3   2   1       37.42       28.97      3.08 o 
  -2   2   1     1570.97     1622.86     20.33 o 
  -1   2   1    12216.16    13215.03     88.32 o 
   0   2   1      305.12      354.05      3.93 o 
   1   2   1    17492.16    18815.78    138.78 o 
   2   2   1      826.07      797.65      7.65 o 
   3   2   1      759.71      827.36     19.08 o 
   4   2   1       55.53       41.98      7.84 o 
   5   2   1       28.38       15.85      6.12 o 
   6   2   1        0.26        5.47      7.30 o 
   7   2   1        1.24       -8.89     11.32 o 
  -7   3   1       44.86       45.18     14.41 o 
  -6   3   1      658.69      685.35     26.45 o 
  -5   3   1        9.30       10.43      4.96 o 
  -4   3   1     2107.73     2029.39     19.25 o 
  -3   3   1      943.08     1010.23     12.38 o 
  -2   3   1    10527.24    11303.33    112.89 o 
  -1   3   1     1731.18     1879.05     16.79 o 
   0   3   1     1006.64      991.31     12.76 o 
   1   3   1     9407.08     9940.54     62.08 o 
   2   3   1      682.98      745.01      7.34 o 
   3   3   1      862.87      772.08     10.46 o 
   4   3   1     1077.56     1088.17     16.29 o 
   5   3   1      108.29      109.50      7.92 o 
   6   3   1       53.42       66.03      8.66 o 
   7   3   1        2.12       -1.51      9.90 o 
  -7   4   1        9.48       25.50     14.72 o 
  -6   4   1      118.85      113.41     14.60 o 
  -5   4   1      110.67      114.13      7.30 o 
  -4   4   1        2.12        1.18      3.36 o 
  -3   4   1       68.34       70.24      4.15 o 
  -2   4   1       11.86       10.81      2.23 o 
  -1   4   1        2.00       -1.25      1.25 o 
   0   4   1      564.36      666.42      6.33 o 
   1   4   1     3879.51     4168.33     36.68 o 
   2   4   1     6568.03     6841.96     45.58 o 
   3   4   1      630.64      608.63      9.18 o 
   4   4   1      155.16      153.54      7.64 o 
   5   4   1        0.54        0.22      5.85 o 
   6   4   1       40.04       36.98      9.27 o 
   7   4   1        4.14       17.32     14.09 o 
  -7   5   1       37.59       42.70     14.72 o 
  -6   5   1      622.10      565.49     38.86 o 
  -5   5   1       82.37       77.02      6.97 o 
  -4   5   1     1797.40     1755.55     29.59 o 
  -3   5   1       56.12       49.70      3.85 o 
  -2   5   1     4869.35     4936.96     43.09 o 
  -1   5   1    15387.45    16402.59    110.42 o 
   0   5   1      560.22      554.52      7.08 o 
   1   5   1    13034.04    13816.34     94.64 o 
   2   5   1      267.95      274.95     10.66 o 
   3   5   1      362.60      300.55      6.48 o 
   4   5   1       96.48       80.45      6.33 o 
   5   5   1        9.75        8.01      5.96 o 
   6   5   1       38.26       65.39     10.60 o 
   7   5   1        1.33      -12.24     12.24 o 
  -7   6   1        1.13        6.58     14.09 o 
  -6   6   1      100.84      149.86     16.13 o 
  -5   6   1      243.04      237.81      9.25 o 
  -4   6   1      343.05      354.27     14.41 o 
  -3   6   1        6.28       10.80      4.17 o 
  -2   6   1      398.35      351.12      7.21 o 
  -1   6   1    26298.77    27318.88    182.43 o 
   0   6   1     2560.80     2730.70     24.69 o 
   1   6   1       17.34       22.95      1.56 o 
   2   6   1     2728.72     2697.24     32.46 o 
   3   6   1      329.11      350.73     11.95 o 
   4   6   1        1.24       -2.62      4.32 o 
   5   6   1      373.71      372.20     11.70 o 
   6   6   1        1.47        6.08      8.52 o 
   7   6   1      135.97      147.71     17.27 o 
  -7   7   1       26.82       36.25     15.60 o 
  -6   7   1      385.52      387.22     21.63 o 
  -5   7   1      318.17      288.52     11.85 o 
  -4   7   1     2053.05     2093.45     23.43 o 
  -3   7   1      256.64      314.02     10.38 o 
  -2   7   1     5813.51     5888.94     66.89 o 
  -1   7   1    39461.17    41546.06    401.21 o 
   0   7   1       64.82       63.33      2.70 o 
   1   7   1     1650.46     1701.80     18.32 o 
   2   7   1       14.68        9.09      3.33 o 
   3   7   1    10257.21    10743.17    128.31 o 
   4   7   1       79.05       70.88      6.15 o 
   5   7   1       47.64       40.10      6.67 o 
   6   7   1        4.07        7.15      8.69 o 
   7   7   1        0.01        5.68     13.19 o 
  -7   8   1        1.74       -7.05     19.92 o 
  -6   8   1       19.44       25.75     27.20 o 
  -5   8   1      335.79      369.10     13.05 o 
  -4   8   1        7.67        4.54      4.05 o 
  -3   8   1     8073.96     8849.14     82.89 o 
  -2   8   1      371.56      401.85      7.08 o 
  -1   8   1    15825.44    17098.23    317.34 o 
   0   8   1      287.61      340.00      7.57 o 
   1   8   1     1048.38      929.30     12.52 o 
   2   8   1      253.98      283.48      6.98 o 
   3   8   1      822.24      721.57     31.06 o 
   4   8   1      648.13      649.28     16.55 o 
   5   8   1      750.46      814.03     19.98 o 
   6   8   1        0.23       -2.18      8.23 o 
   7   8   1       13.28       15.06     13.66 o 
  -7   9   1       55.16       57.32     23.32 o 
  -6   9   1       80.69       79.18     20.40 o 
  -5   9   1      247.81      251.55     11.56 o 
  -4   9   1     1832.46     1714.51     24.11 o 
  -3   9   1       77.13       78.64      5.37 o 
  -2   9   1      284.34      285.38      6.35 o 
  -1   9   1     8382.87     8807.42     93.53 o 
   0   9   1    17865.03    18878.29    127.85 o 
   1   9   1    12453.48    12482.99    121.42 o 
   2   9   1      299.00      253.05      6.94 o 
   3   9   1     3514.61     3732.55     34.03 o 
   4   9   1     1683.59     1637.67     24.84 o 
   5   9   1      772.48      779.96     16.17 o 
   6   9   1       32.61       36.44      9.85 o 
   7   9   1        7.99       20.48     17.97 o 
  -7  10   1        0.19       14.57     21.86 o 
  -6  10   1        9.72       18.25     13.84 o 
  -5  10   1       19.47       34.32      7.59 o 
  -4  10   1        0.26       -2.63      5.05 o 
  -3  10   1      862.36      929.68     22.39 o 
  -2  10   1     4138.13     4239.73     34.07 o 
  -1  10   1     1868.88     1662.05     42.84 o 
   0  10   1     2909.34     2995.31     89.38 o 
   1  10   1     1821.42     1727.09     34.00 o 
   2  10   1     2848.87     2740.82     40.25 o 
   3  10   1        5.62       13.67      4.40 o 
   4  10   1       12.00       12.97      6.49 o 
   5  10   1      449.76      511.80     16.62 o 
   6  10   1       74.95       65.65     11.01 o 
   7  10   1        4.99       13.88     13.76 o 
  -7  11   1       19.75       -4.37     21.86 o 
  -6  11   1       16.05       37.89     19.43 o 
  -5  11   1        5.22        9.22      8.97 o 
  -4  11   1      503.16      509.12     17.07 o 
  -3  11   1      160.82      133.68      5.64 o 
  -2  11   1    12926.22    14141.80    117.16 o 
  -1  11   1      307.60      295.14      6.51 o 
   0  11   1    13132.89    14021.43    110.96 o 
   1  11   1    14036.17    14824.82    117.87 o 
   2  11   1        0.51        4.70      3.30 o 
   3  11   1     5339.66     5471.90     46.33 o 
   4  11   1     1027.18     1013.77     16.62 o 
   5  11   1     1338.51     1267.74     31.97 o 
   6  11   1      148.85      143.02     12.30 o 
   7  11   1        4.67       -4.70     13.84 o 
  -7  12   1       13.25        5.34     20.40 o 
  -6  12   1       21.47        3.89     17.49 o 
  -5  12   1       22.75       44.69     17.00 o 
  -4  12   1       81.99       87.97      7.89 o 
  -3  12   1      303.27      296.05      7.89 o 
  -2  12   1     1441.97     1561.87     16.86 o 
  -1  12   1       13.40       19.62      2.90 o 
   0  12   1     9950.16     9457.04    105.60 o 
   1  12   1      843.80      758.92     12.62 o 
   2  12   1     2141.10     2082.78     48.27 o 
   3  12   1      131.45      138.27      6.99 o 
   4  12   1      126.86      133.63      7.93 o 
   5  12   1      312.18      340.61     14.55 o 
   6  12   1       87.34      100.34     11.66 o 
   7  12   1       16.91       17.37     14.41 o 
  -7  13   1        2.57        9.72     21.37 o 
  -6  13   1        2.87        9.66     12.14 o 
  -5  13   1       11.79       15.27     10.14 o 
  -4  13   1      684.57      663.08     16.15 o 
  -3  13   1       59.58       58.68      4.76 o 
  -2  13   1      135.53      152.17      6.73 o 
  -1  13   1     1508.69     1485.75     25.38 o 
   0  13   1     1847.51     1843.74     90.84 o 
   1  13   1     2578.00     2554.57     30.10 o 
   2  13   1        0.86        1.87      4.09 o 
   3  13   1       81.25       76.63      8.59 o 
   4  13   1      186.30      184.09      8.78 o 
   5  13   1      248.09      253.45     26.25 o 
   6  13   1      384.76      340.10     20.59 o 
   7  13   1        2.12       11.57     14.47 o 
  -7  14   1       92.06       97.64     28.17 o 
  -6  14   1        6.12        8.38     12.25 o 
  -5  14   1      557.86      579.94     22.26 o 
  -4  14   1      212.63      216.38     10.40 o 
  -3  14   1      138.63      106.74      5.82 o 
  -2  14   1       48.48       22.09      4.84 o 
  -1  14   1     1466.77     1314.16     22.17 o 
   0  14   1     2875.56     2892.05     25.84 o 
   1  14   1       57.83       67.87      5.09 o 
   2  14   1      873.69      686.40     12.24 o 
   3  14   1     1597.87     1542.48     24.54 o 
   4  14   1       65.56       84.92      8.48 o 
   5  14   1      342.98      357.18     15.12 o 
   6  14   1       11.19       23.21      9.90 o 
   7  14   1       38.86       44.27     16.52 o 
  -7  15   1        2.10        0.00     24.29 o 
  -6  15   1       37.95       42.04     14.01 o 
  -5  15   1      105.27      123.12     16.76 o 
  -4  15   1      939.62      873.09     18.46 o 
  -3  15   1      322.08      310.30     11.47 o 
  -2  15   1      608.93      489.27      9.59 o 
  -1  15   1      491.58      510.55     10.78 o 
   0  15   1     2152.47     2301.70     23.21 o 
   1  15   1      287.95      307.19     11.57 o 
   2  15   1      225.66      219.81      8.78 o 
   3  15   1      425.97      370.62     10.84 o 
   4  15   1        2.03       -3.34      6.36 o 
   5  15   1      195.42      213.05     12.70 o 
   6  15   1      463.98      430.45     18.11 o 
   7  15   1        2.93        0.23     14.41 o 
  -7  16   1        2.52       16.52     23.32 o 
  -6  16   1       32.54       42.26     13.99 o 
  -5  16   1     1155.92     1203.29     41.05 o 
  -4  16   1       91.01       83.99      8.63 o 
  -3  16   1     4088.36     4194.84     69.06 o 
  -2  16   1      183.16      166.60      6.52 o 
  -1  16   1     3260.73     3346.98     30.39 o 
   0  16   1     1622.66     1410.98     18.60 o 
   1  16   1       22.32       16.57      3.49 o 
   2  16   1     1067.35      954.09     28.29 o 
   3  16   1     1018.40     1059.21     17.09 o 
   4  16   1      723.41      771.15     16.08 o 
   5  16   1      279.51      322.65     16.28 o 
   6  16   1       27.22       32.65     10.82 o 
   7  16   1       10.61       12.70     15.29 o 
  -7  17   1       19.56      -21.37     21.37 o 
  -6  17   1        1.64        3.96     12.93 o 
  -5  17   1        0.24       11.55     11.55 o 
  -4  17   1      714.94      708.22     20.26 o 
  -3  17   1       16.47       16.58      4.63 o 
  -2  17   1     1610.69     1688.68     24.82 o 
  -1  17   1       26.84       32.53      4.29 o 
   0  17   1      183.08      197.60      6.83 o 
   1  17   1     1416.30     1377.27     16.46 o 
   2  17   1      106.22      111.01      7.18 o 
   3  17   1      207.48      184.83     13.04 o 
   4  17   1      418.40      366.88     13.65 o 
   5  17   1       35.10       38.37      9.72 o 
   6  17   1       39.26       31.57     10.63 o 
   7  17   1        0.35       -2.91     23.32 o 
  -7  18   1        1.35      -11.17     23.80 o 
  -6  18   1       99.39      115.37     16.81 o 
  -5  18   1      483.56      560.25     23.56 o 
  -4  18   1      425.19      408.21     23.05 o 
  -3  18   1     1718.64     1657.58     35.64 o 
  -2  18   1     2366.97     2376.39     24.90 o 
  -1  18   1     2833.46     2805.24     38.42 o 
   0  18   1     4065.66     4135.67     35.89 o 
   1  18   1       25.32       26.92      4.15 o 
   2  18   1     1466.37     1292.50     20.57 o 
   3  18   1      398.05      415.90     15.99 o 
   4  18   1      522.41      520.34     14.05 o 
   5  18   1       24.60       23.94     11.66 o 
   6  18   1        4.26       17.58     15.30 o 
   7  18   1       47.12       71.51     18.37 o 
  -6  19   1        5.61      -12.60     16.76 o 
  -5  19   1        0.94       -4.63     11.06 o 
  -4  19   1       57.77       53.42      8.26 o 
  -3  19   1       19.23       14.24      6.36 o 
  -2  19   1     2185.95     2149.22     30.76 o 
  -1  19   1      401.88      377.16     10.92 o 
   0  19   1      327.15      321.05     15.28 o 
   1  19   1     1129.70     1127.82     18.55 o 
   2  19   1      417.82      427.06     18.79 o 
   3  19   1     1170.68     1094.03     18.63 o 
   4  19   1        7.70        3.28      6.34 o 
   5  19   1      110.82       93.28     11.07 o 
   6  19   1        1.69       24.05     10.69 o 
  -6  20   1       15.62        3.07     13.76 o 
  -5  20   1      504.82      556.25     24.26 o 
  -4  20   1       48.12       56.00      8.48 o 
  -3  20   1     2917.06     2902.14     36.55 o 
  -2  20   1      745.41      756.72     16.06 o 
  -1  20   1      576.66      540.74     12.90 o 
   0  20   1     5635.53     5283.85     44.52 o 
   1  20   1      394.15      328.08     12.97 o 
   2  20   1     1865.02     1859.15     26.74 o 
   3  20   1      351.67      313.18     12.24 o 
   4  20   1      192.07      196.72     10.38 o 
   5  20   1        3.48       18.03      9.22 o 
   6  20   1       52.01       55.18     12.03 o 
  -6  21   1        0.67       -5.95     13.38 o 
  -5  21   1       43.75       57.52     13.62 o 
  -4  21   1       62.47       37.27      8.26 o 
  -3  21   1      642.08      552.90     16.28 o 
  -2  21   1       22.04       13.21      4.74 o 
  -1  21   1     1507.34     1675.99     23.94 o 
   0  21   1     1202.86     1409.25     25.86 o 
   1  21   1      155.36      169.32     20.55 o 
   2  21   1      616.44      592.51     20.24 o 
   3  21   1       94.33       99.40     12.78 o 
   4  21   1      152.98      165.86     10.27 o 
   5  21   1       14.82       22.23      9.73 o 
   6  21   1       36.06       25.38     11.16 o 
  -6  22   1      180.74      150.18     18.91 o 
  -5  22   1       47.19       88.12     14.12 o 
  -4  22   1      126.03      121.49     10.21 o 
  -3  22   1     1236.06     1233.17     39.69 o 
  -2  22   1     1437.76     1357.61     19.26 o 
  -1  22   1     2041.38     1887.46     25.91 o 
   0  22   1     3019.65     3105.43     30.90 o 
   1  22   1        4.87       21.84      4.94 o 
   2  22   1     2954.95     2815.76     62.69 o 
   3  22   1       24.88       17.54      6.90 o 
   4  22   1       38.07       63.59      8.29 o 
   5  22   1      184.30      190.63     15.85 o 
   6  22   1       10.16       -0.95     18.66 o 
  -6  23   1      110.85       82.73     16.78 o 
  -5  23   1        0.77       -3.44     16.27 o 
  -4  23   1      255.15      211.64     12.40 o 
  -3  23   1        4.29        8.10      7.29 o 
  -2  23   1      978.53      902.98     16.09 o 
  -1  23   1      266.28      236.22     19.15 o 
   0  23   1     1068.31     1136.62     17.10 o 
   1  23   1      239.54      225.89      8.40 o 
   2  23   1      110.16      110.28      9.07 o 
   3  23   1      326.58      266.96     12.23 o 
   4  23   1       53.67       46.18      9.05 o 
   5  23   1        0.69       -2.90      9.55 o 
   6  23   1       30.64       24.21     11.91 o 
  -6  24   1       54.89       60.87     16.46 o 
  -5  24   1       67.11       95.02     34.00 o 
  -4  24   1      276.68      247.19     13.43 o 
  -3  24   1     4500.76     4566.02     52.57 o 
  -2  24   1       11.19       16.80      5.64 o 
  -1  24   1       60.28       58.06      7.43 o 
   0  24   1     6337.50     6344.76     53.60 o 
   1  24   1      181.53      153.64      9.11 o 
   2  24   1      665.34      655.60     16.91 o 
   3  24   1      501.92      481.27     26.30 o 
   4  24   1     1674.18     1690.11     29.50 o 
   5  24   1      222.02      241.13     14.91 o 
   6  24   1        0.15        2.99     11.36 o 
  -6  25   1        9.12       16.90     15.35 o 
  -5  25   1       21.53       29.01     14.23 o 
  -4  25   1      257.75      229.17     13.36 o 
  -3  25   1       86.60      108.91     10.40 o 
  -2  25   1       64.16       57.94      7.68 o 
  -1  25   1       27.72       39.77      6.85 o 
   0  25   1      651.38      749.58     14.63 o 
   1  25   1      131.97      151.32      8.69 o 
   2  25   1        7.18       19.39      7.15 o 
   3  25   1     1024.38     1152.52     23.64 o 
   4  25   1       23.73       19.18      8.77 o 
   5  25   1       70.29       65.36     14.09 o 
   6  25   1        1.07       -2.99     15.90 o 
  -6  26   1       77.66       76.84     17.62 o 
  -5  26   1      153.31      177.47     54.16 o 
  -4  26   1       90.50      105.86     12.24 o 
  -3  26   1      130.83      156.44     11.50 o 
  -2  26   1      743.52      727.15     17.15 o 
  -1  26   1     1005.08      920.31     26.51 o 
   0  26   1      518.39      518.31     12.82 o 
   1  26   1      218.74      223.18     10.31 o 
   2  26   1     1565.31     1541.17     26.55 o 
   3  26   1       33.21       22.26      8.47 o 
   4  26   1       52.44       72.73     11.53 o 
   5  26   1       91.02      104.34     15.21 o 
   6  26   1       15.24      -19.43     19.43 o 
  -6  27   1       11.48        1.38     15.05 o 
  -5  27   1      107.09       80.44     39.59 o 
  -4  27   1        0.12        9.60      8.92 o 
  -3  27   1      251.00      200.41     13.03 o 
  -2  27   1     1061.15     1025.27     20.63 o 
  -1  27   1        2.31       18.27      6.71 o 
   0  27   1        0.24        8.76      5.55 o 
   1  27   1       30.55       21.15      6.10 o 
   2  27   1      601.81      597.93     19.91 o 
   3  27   1      144.73      136.16     11.64 o 
   4  27   1      137.82      160.00     13.07 o 
   5  27   1        5.43        3.49     11.50 o 
   6  27   1       13.05       18.46     19.92 o 
  -6  28   1        0.44      -14.34     14.34 o 
  -5  28   1      247.04      264.43     21.45 o 
  -4  28   1      171.28      174.66     13.12 o 
  -3  28   1      263.43      278.85     14.49 o 
  -2  28   1      165.03      158.34     38.86 o 
  -1  28   1      397.65      393.54     14.45 o 
   0  28   1     1652.96     1551.85     22.40 o 
   1  28   1      274.01      246.84     10.25 o 
   2  28   1     2028.67     1960.15     31.68 o 
   3  28   1       27.34       25.22     11.80 o 
   4  28   1        9.77       19.71      9.34 o 
   5  28   1       55.89       59.51     14.66 o 
   6  28   1        2.62       17.49     20.40 o 
  -5  29   1        1.37       25.43     14.92 o 
  -4  29   1        8.00       -3.81      9.67 o 
  -3  29   1       22.63       21.77     11.17 o 
  -2  29   1      522.49      451.00     20.42 o 
  -1  29   1       39.54       45.78      8.28 o 
   0  29   1      130.28      163.95      9.02 o 
   1  29   1        7.74       -0.24      6.09 o 
   2  29   1        2.76        8.49     10.02 o 
   3  29   1      284.02      317.55     14.95 o 
   4  29   1        4.77       10.35      9.41 o 
   5  29   1       25.43       12.40     13.14 o 
  -5  30   1       42.96       46.90     15.90 o 
  -4  30   1      106.02      106.90     16.61 o 
  -3  30   1       70.85       79.36     13.06 o 
  -2  30   1      279.33      313.31     31.82 o 
  -1  30   1       94.24       86.76      9.63 o 
   0  30   1     1603.50     1577.07     27.43 o 
   1  30   1       53.72       53.41      9.11 o 
   2  30   1      873.89      889.92     23.93 o 
   3  30   1      335.39      355.86     16.11 o 
   4  30   1      171.22      176.54     14.03 o 
   5  30   1        3.71       11.31     13.83 o 
  -5  31   1        0.72       13.61     14.24 o 
  -4  31   1      212.52      258.43     28.66 o 
  -3  31   1        4.86       18.18     16.03 o 
  -2  31   1        0.49        4.90     24.29 o 
  -1  31   1        3.84        2.98      7.54 o 
   0  31   1      515.81      541.61     17.53 o 
   1  31   1       53.15       65.83      9.89 o 
   2  31   1      573.23      543.00     18.84 o 
   3  31   1       22.26       39.25     10.42 o 
   4  31   1        5.02       31.68     13.42 o 
   5  31   1       16.18       23.15     16.76 o 
  -5  32   1       26.12       17.82     15.95 o 
  -4  32   1       45.92       62.18     22.83 o 
  -3  32   1      538.09      551.51     42.02 o 
  -2  32   1      345.33      337.71     19.84 o 
  -1  32   1      287.99      290.74     13.93 o 
   0  32   1     2013.43     2028.13     32.80 o 
   1  32   1      210.93      227.35     16.60 o 
   2  32   1      248.30      243.48     14.58 o 
   3  32   1       65.58       85.74     12.09 o 
   4  32   1      769.51      756.42     23.61 o 
   5  32   1       83.33       82.47     16.14 o 
  -5  33   1       35.00       38.38     23.32 o 
  -4  33   1       32.32       49.06     20.89 o 
  -3  33   1      286.92      262.84     18.95 o 
  -2  33   1       24.04       18.85     12.45 o 
  -1  33   1      375.87      396.00     15.80 o 
   0  33   1      152.60      191.66     12.74 o 
   1  33   1        4.20        0.13      8.55 o 
   2  33   1       45.76       48.60     10.28 o 
   3  33   1       41.67       86.95     12.09 o 
   4  33   1        7.25       19.92     14.57 o 
   5  33   1       16.23       28.17     15.11 o 
  -5  34   1       73.02       75.78     24.29 o 
  -4  34   1        0.21       14.09     21.37 o 
  -3  34   1       30.80       43.53     25.26 o 
  -2  34   1      216.39      231.15     25.26 o 
  -1  34   1     1839.14     1958.26     33.05 o 
   0  34   1        9.10       15.26      9.50 o 
   1  34   1       37.42       44.57     10.64 o 
   2  34   1      836.86      820.48     37.67 o 
   3  34   1       22.58       33.69     11.19 o 
   4  34   1      143.30      197.07     23.56 o 
   5  34   1      116.39      123.20     18.32 o 
  -4  35   1       91.54      111.24     24.77 o 
  -3  35   1        5.12        1.74     13.19 o 
  -2  35   1        1.56       -1.46     11.27 o 
  -1  35   1       84.19      141.44     14.86 o 
   0  35   1       79.36       88.36     11.49 o 
   1  35   1      326.37      378.80     20.75 o 
   2  35   1        9.32       17.34     10.35 o 
   3  35   1       42.88       40.56     11.45 o 
   4  35   1       40.78       91.93     30.60 o 
  -4  36   1        1.58      -20.40     20.40 o 
  -3  36   1      153.32      150.25     17.84 o 
  -2  36   1        9.14       15.27     12.87 o 
  -1  36   1       12.49       23.36      9.76 o 
   0  36   1      883.55      909.24     23.52 o 
   1  36   1      388.29      409.92     17.94 o 
   2  36   1      114.80      110.61     13.16 o 
   3  36   1        0.49        9.46     11.04 o 
   4  36   1       15.60       12.94     15.21 o 
  -4  37   1        2.21        9.72     20.89 o 
  -3  37   1        3.17        6.31     13.54 o 
  -2  37   1      420.72      473.46     25.75 o 
  -1  37   1       32.54       27.78     10.68 o 
   0  37   1        6.31       28.73     10.21 o 
   1  37   1      178.11      193.60     18.72 o 
   2  37   1        0.25        2.00     10.71 o 
   3  37   1       56.00       70.57     13.25 o 
   4  37   1        7.73       11.92     15.70 o 
  -4  38   1        0.04      -15.54     21.37 o 
  -3  38   1       47.87       52.47     15.90 o 
  -2  38   1       63.84       69.47     15.80 o 
  -1  38   1       59.63       40.85     14.38 o 
   0  38   1        2.85       21.30     10.77 o 
   1  38   1       76.10       91.02     12.86 o 
   2  38   1      689.60      688.25     34.33 o 
   3  38   1       49.41       58.04     13.61 o 
   4  38   1        1.01       14.82     15.80 o 
  -3  39   1       26.23       27.86     20.40 o 
  -2  39   1       30.47       46.15     15.46 o 
  -1  39   1       71.69      117.70     17.00 o 
   0  39   1       67.30       79.70     12.82 o 
   1  39   1       45.99       51.35     11.77 o 
   2  39   1        0.52        1.01     11.53 o 
   3  39   1       22.44       31.82     12.39 o 
  -3  40   1      104.12       94.81     18.31 o 
  -2  40   1        2.95        5.64     14.23 o 
  -1  40   1      117.32      101.55     17.34 o 
   0  40   1      128.12      135.69     14.27 o 
   1  40   1       12.71       19.59     11.38 o 
   2  40   1      528.91      490.18     21.05 o 
   3  40   1       19.34       19.88     12.82 o 
  -3  41   1       57.33       81.65     17.77 o 
  -2  41   1      216.71      243.79     26.47 o 
  -1  41   1       70.24       84.22     16.98 o 
   0  41   1       54.83       59.10     13.24 o 
   1  41   1       22.38       31.53     12.21 o 
   2  41   1       58.33       79.38     30.96 o 
   3  41   1      135.42      156.55     17.10 o 
  -2  42   1       18.15       19.75     15.07 o 
  -1  42   1      153.27      141.14     18.88 o 
   0  42   1       47.74       42.60     12.94 o 
   1  42   1       30.42       25.13     12.61 o 
   2  42   1       85.77      109.26     15.28 o 
  -2  43   1        7.55       12.08     16.44 o 
  -1  43   1       83.72       82.16     18.51 o 
   0  43   1       20.84       -3.20     11.44 o 
   1  43   1       19.14       55.95     13.65 o 
   2  43   1       31.12       26.20     13.31 o 
  -1  44   1        2.22       16.04     15.97 o 
   0  44   1      173.32      198.94     16.60 o 
   1  44   1       18.71       40.08     13.89 o 
   0  45   1       13.58       41.93     17.82 o 
  -7   0   2        3.70       17.49     20.40 o 
  -6   0   2      746.58      699.99     37.40 o 
  -5   0   2       72.27       63.02      9.68 o 
  -4   0   2     2982.20     3119.47     39.43 o 
  -3   0   2     2321.79     2136.86     59.26 o 
  -2   0   2      135.72      127.69      4.93 o 
  -1   0   2     2362.23     2429.32     40.80 o 
   0   0   2     9009.15     9524.61     91.19 o 
   1   0   2    49407.94    48553.23    463.24 o 
   2   0   2     2683.47     2840.28     33.89 o 
   3   0   2       90.80      106.86      5.84 o 
   4   0   2     3830.86     3801.42     51.52 o 
   5   0   2       74.44       56.18     10.65 o 
   6   0   2      516.09      555.72     31.09 o 
   7   0   2       75.26       89.87     21.86 o 
  -7   1   2       33.02       43.06     15.26 o 
  -6   1   2        0.12        7.83     11.90 o 
  -5   1   2        5.62       10.36      6.37 o 
  -4   1   2      367.61      342.90      8.36 o 
  -3   1   2     1892.02     1961.69     18.33 o 
  -2   1   2     2001.02     2076.03     20.51 o 
  -1   1   2      257.24      233.49      4.75 o 
   0   1   2     5075.28     5545.20     38.96 o 
   1   1   2     1909.64     2016.92     18.37 o 
   2   1   2      755.72      824.17      8.42 o 
   3   1   2      246.75      206.10      5.21 o 
   4   1   2        3.60       17.56      4.39 o 
   5   1   2       62.59       66.78      9.67 o 
   6   1   2        0.03        8.84     10.47 o 
   7   1   2       21.77       18.43     12.88 o 
  -7   2   2       83.35       76.11     16.31 o 
  -6   2   2      361.29      372.50     21.45 o 
  -5   2   2      512.33      484.89     14.45 o 
  -4   2   2      408.82      403.87     12.35 o 
  -3   2   2     2145.76     2104.29     19.36 o 
  -2   2   2      221.18      224.52      6.55 o 
  -1   2   2    14982.09    15862.56    122.08 o 
   0   2   2      102.11       98.43      3.06 o 
   1   2   2     6888.87     7177.82     50.43 o 
   2   2   2    11136.39    11444.11     71.65 o 
   3   2   2      240.45      209.75      5.21 o 
   4   2   2     2645.12     2604.38     25.91 o 
   5   2   2      127.81      119.96     10.17 o 
   6   2   2       39.17       18.90      9.31 o 
   7   2   2       42.37       50.52     14.08 o 
  -7   3   2       83.92       91.41     17.34 o 
  -6   3   2        3.87        9.56     14.33 o 
  -5   3   2      665.43      616.97     30.12 o 
  -4   3   2      949.13      912.98     12.08 o 
  -3   3   2      103.34       92.42      4.41 o 
  -2   3   2      227.56      231.41      5.24 o 
  -1   3   2     8593.17     8694.52     69.17 o 
   0   3   2     1878.70     2332.10     18.62 o 
   1   3   2     2004.75     2104.24     17.93 o 
   2   3   2     2683.85     2886.41     20.75 o 
   3   3   2      161.55      176.65      5.68 o 
   4   3   2      948.75      891.66     24.11 o 
   5   3   2      171.39      187.04     10.45 o 
   6   3   2       21.55       23.88      9.63 o 
   7   3   2        4.93       11.40     12.35 o 
  -7   4   2        0.38       18.23     14.57 o 
  -6   4   2       26.19        4.88     11.85 o 
  -5   4   2      679.74      731.64     22.04 o 
  -4   4   2      474.44      468.10      8.88 o 
  -3   4   2     7161.40     7393.40     67.09 o 
  -2   4   2      771.84      864.82     14.14 o 
  -1   4   2     6614.79     6887.85     85.11 o 
   0   4   2     1851.55     1845.99     16.13 o 
   1   4   2    20058.64    20897.68    138.25 o 
   2   4   2     1782.35     1782.73     17.74 o 
   3   4   2      711.38      785.55     11.63 o 
   4   4   2      649.35      589.67     10.88 o 
   5   4   2       86.46       78.93      9.11 o 
   6   4   2       21.62       51.48     10.09 o 
   7   4   2        7.63        9.96     12.71 o 
  -7   5   2        2.16      -13.14     13.14 o 
  -6   5   2        0.47       27.20     17.97 o 
  -5   5   2     1651.44     1662.33     33.14 o 
  -4   5   2        4.49        6.09      3.61 o 
  -3   5   2     2555.66     2688.42     21.95 o 
  -2   5   2     3101.67     3055.95     41.79 o 
  -1   5   2     3685.91     3982.18     29.63 o 
   0   5   2      747.41      772.07      9.75 o 
   1   5   2      262.05      243.82      8.83 o 
   2   5   2      889.61      892.23      9.23 o 
   3   5   2      749.18      769.97      8.75 o 
   4   5   2      324.02      322.85      8.50 o 
   5   5   2        3.18        8.30      7.28 o 
   6   5   2      155.06      144.53     12.42 o 
   7   5   2        1.38        7.27     12.65 o 
  -7   6   2       35.29       61.74     15.80 o 
  -6   6   2      368.37      399.30     32.06 o 
  -5   6   2      146.36      157.75     12.84 o 
  -4   6   2       45.85       36.62      4.31 o 
  -3   6   2     1393.09     1354.63     13.89 o 
  -2   6   2      434.09      437.19      6.41 o 
  -1   6   2    12438.75    13117.33     88.65 o 
   0   6   2    13176.45    14409.10    100.15 o 
   1   6   2      733.79      784.71     10.73 o 
   2   6   2     4322.78     4417.84     30.49 o 
   3   6   2       36.77       39.50      4.05 o 
   4   6   2     1697.98     1646.89     19.08 o 
   5   6   2      417.94      402.58     15.11 o 
   6   6   2        1.12        5.91      9.13 o 
   7   6   2       55.85       63.42     14.76 o 
  -7   7   2       20.38      -13.91     13.91 o 
  -6   7   2       50.04       53.38     12.31 o 
  -5   7   2      103.28      109.19     12.02 o 
  -4   7   2     1793.36     1923.93     19.08 o 
  -3   7   2     2777.37     2974.63     23.96 o 
  -2   7   2      942.75      952.33     16.74 o 
  -1   7   2      173.63      139.22      6.39 o 
   0   7   2    16273.45    16740.58    101.05 o 
   1   7   2     2347.81     2660.86     72.22 o 
   2   7   2      933.01      945.43     10.94 o 
   3   7   2      298.59      332.91      7.64 o 
   4   7   2       66.12       55.55      5.27 o 
   5   7   2        2.51       -1.84      7.50 o 
   6   7   2      236.79      233.04     13.96 o 
   7   7   2       14.99       11.95     14.57 o 
  -7   8   2       16.41        6.61     14.72 o 
  -6   8   2      322.79      291.68     17.62 o 
  -5   8   2      694.11      733.15     31.57 o 
  -4   8   2      247.82      236.76      7.36 o 
  -3   8   2     2818.73     2903.70     47.61 o 
  -2   8   2     2345.08     2606.51     22.67 o 
  -1   8   2     1603.67     1653.91     28.54 o 
   0   8   2    40391.86    42193.09    251.36 o 
   1   8   2     4418.56     4493.29     51.11 o 
   2   8   2     6169.70     6630.01     48.71 o 
   3   8   2      265.95      293.93      8.93 o 
   4   8   2      843.23      804.33     12.92 o 
   5   8   2     1193.62     1083.78     22.52 o 
   6   8   2      235.31      215.77     13.81 o 
   7   8   2        6.23       15.52     12.65 o 
  -7   9   2        1.24       13.84     15.11 o 
  -6   9   2       94.81      101.79     13.53 o 
  -5   9   2       36.53       57.37     11.20 o 
  -4   9   2      228.33      249.95      7.48 o 
  -3   9   2      768.94      870.87     12.19 o 
  -2   9   2     4636.61     4624.17     36.50 o 
  -1   9   2      697.06      673.60     15.78 o 
   0   9   2    23934.58    25647.14    153.11 o 
   1   9   2       45.58       69.49      3.57 o 
   2   9   2     3077.05     3378.62     55.63 o 
   3   9   2     4212.48     4203.28     33.21 o 
   4   9   2      415.21      378.72     11.18 o 
   5   9   2       47.93       34.70      8.92 o 
   6   9   2       51.94       62.27     12.80 o 
   7   9   2        0.03       -1.55     11.01 o 
  -7  10   2        0.35       -2.63     14.76 o 
  -6  10   2       88.48       95.94     13.88 o 
  -5  10   2       41.30       36.02      9.03 o 
  -4  10   2       85.20       91.59      7.36 o 
  -3  10   2     1921.59     1924.85     19.90 o 
  -2  10   2      106.30       84.29      5.82 o 
  -1  10   2     8117.32     8518.76     65.14 o 
   0  10   2     1264.60     1418.27     14.73 o 
   1  10   2       14.59       23.94      2.80 o 
   2  10   2     7593.84     7541.02     69.42 o 
   3  10   2      344.64      316.25      9.52 o 
   4  10   2      781.51      806.41     15.47 o 
   5  10   2      345.27      328.66     14.37 o 
   6  10   2      190.80      214.48     13.95 o 
   7  10   2       27.87       49.95     11.92 o 
  -7  11   2       57.74       68.04     16.98 o 
  -6  11   2        1.28       19.43     11.66 o 
  -5  11   2        4.54        9.69      7.40 o 
  -4  11   2      696.50      742.66     19.25 o 
  -3  11   2      925.80      832.61     27.63 o 
  -2  11   2      663.20      681.22     10.41 o 
  -1  11   2     2222.75     2219.12     25.73 o 
   0  11   2       65.54       44.27      5.40 o 
   1  11   2     1180.63      949.89     11.66 o 
   2  11   2        3.25        7.47      3.93 o 
   3  11   2      379.90      389.37      9.94 o 
   4  11   2      224.55      241.68      9.64 o 
   5  11   2      237.06      278.02     13.59 o 
   6  11   2        3.08        8.16      9.71 o 
   7  11   2        1.49       20.29     11.73 o 
  -7  12   2       38.91        2.43     22.83 o 
  -6  12   2       11.75       11.80     11.90 o 
  -5  12   2      216.20      219.65     11.95 o 
  -4  12   2      649.30      632.09     19.92 o 
  -3  12   2     4726.68     4766.41     70.53 o 
  -2  12   2      202.84      222.19      6.88 o 
  -1  12   2      122.43      131.49      5.02 o 
   0  12   2      410.66      336.12      9.33 o 
   1  12   2     5591.34     5528.42     48.62 o 
   2  12   2     1142.02     1188.50     16.88 o 
   3  12   2       35.83       47.12      5.39 o 
   4  12   2     1146.67     1098.62     18.31 o 
   5  12   2        2.12        3.30      9.02 o 
   6  12   2      187.70      193.81     19.81 o 
   7  12   2        2.93       -5.74     18.76 o 
  -7  13   2       83.51      108.81     28.17 o 
  -6  13   2       39.20       43.22     15.06 o 
  -5  13   2      881.46      930.85     26.60 o 
  -4  13   2      140.62      154.19     12.25 o 
  -3  13   2      861.32      831.30     12.89 o 
  -2  13   2     6799.56     6966.96     73.34 o 
  -1  13   2        4.57        9.47      3.57 o 
   0  13   2       28.05       32.24      3.65 o 
   1  13   2     2552.51     2372.42     27.01 o 
   2  13   2     1027.92     1048.43     13.18 o 
   3  13   2      862.19      805.91     16.35 o 
   4  13   2       38.40       45.87      6.76 o 
   5  13   2       44.10       48.80      7.71 o 
   6  13   2       88.18      121.14     17.13 o 
   7  13   2        4.38        6.95     11.86 o 
  -7  14   2       49.19       78.21     26.23 o 
  -6  14   2      117.55       99.30     14.82 o 
  -5  14   2       18.80       14.12     10.33 o 
  -4  14   2      480.26      453.13     17.96 o 
  -3  14   2     1921.90     1862.13     20.83 o 
  -2  14   2     2989.50     3378.24     37.86 o 
  -1  14   2    12109.39    13112.68    168.65 o 
   0  14   2     3125.64     3244.29     28.72 o 
   1  14   2      379.37      368.63     10.00 o 
   2  14   2     6216.90     6517.83     80.16 o 
   3  14   2        0.22        9.22      5.50 o 
   4  14   2        8.63        9.33      6.12 o 
   5  14   2       13.69        5.24      6.76 o 
   6  14   2        0.52        0.80     10.04 o 
   7  14   2       37.31       34.96     12.33 o 
  -7  15   2       42.54       15.06     22.35 o 
  -6  15   2       13.36       33.23     12.36 o 
  -5  15   2        2.70        5.22     10.50 o 
  -4  15   2     4382.26     4392.27    117.07 o 
  -3  15   2      318.72      307.93      9.08 o 
  -2  15   2      821.18      793.74     13.32 o 
  -1  15   2     4855.75     5002.89     46.91 o 
   0  15   2     5460.70     5232.35     48.98 o 
   1  15   2     4613.74     4756.93     46.18 o 
   2  15   2     1057.91     1135.42     16.49 o 
   3  15   2       67.70       66.91      6.89 o 
   4  15   2      456.12      445.50     13.03 o 
   5  15   2       25.25       40.71      8.10 o 
   6  15   2      101.98      132.51     18.34 o 
   7  15   2       28.38       36.79     13.14 o 
  -7  16   2        1.65       25.75     25.75 o 
  -6  16   2       21.34       18.87     12.36 o 
  -5  16   2      298.87      297.62     17.27 o 
  -4  16   2      835.38      780.21     34.49 o 
  -3  16   2      386.84      370.56     13.04 o 
  -2  16   2      296.81      268.78      8.27 o 
  -1  16   2    11841.33    12842.81     92.90 o 
   0  16   2     1467.74     1419.20     20.18 o 
   1  16   2     8558.05     9057.49     79.08 o 
   2  16   2      702.62      722.28     11.01 o 
   3  16   2       54.92       63.02     11.42 o 
   4  16   2       30.90       19.67      6.61 o 
   5  16   2       69.60       80.42      9.06 o 
   6  16   2       26.57       19.55     10.58 o 
   7  16   2       19.49        8.65     12.41 o 
  -7  17   2       12.91        5.83     26.23 o 
  -6  17   2       12.75       41.16     13.64 o 
  -5  17   2      181.32      180.36     15.40 o 
  -4  17   2      711.15      720.77     23.56 o 
  -3  17   2       18.99       17.12      4.70 o 
  -2  17   2     3969.12     3969.64     35.82 o 
  -1  17   2        6.30        4.89      5.12 o 
   0  17   2     5883.65     6097.97     56.71 o 
   1  17   2      657.99      571.36     13.18 o 
   2  17   2      318.45      309.14      8.55 o 
   3  17   2     1569.01     1541.57     40.93 o 
   4  17   2       16.80       19.37      6.52 o 
   5  17   2       38.41       51.24      8.42 o 
   6  17   2      110.86      131.15     13.27 o 
   7  17   2       50.34       51.85     15.97 o 
  -6  18   2      146.24      168.56     28.66 o 
  -5  18   2       83.56       55.47     12.49 o 
  -4  18   2      209.35      176.72     14.35 o 
  -3  18   2      167.53      164.66      7.36 o 
  -2  18   2       26.65       30.55      4.85 o 
  -1  18   2     6425.68     6745.10     57.91 o 
   0  18   2      758.77      871.37     16.16 o 
   1  18   2      179.72      181.85     13.70 o 
   2  18   2      607.77      532.37     13.55 o 
   3  18   2       50.17       56.95      9.06 o 
   4  18   2      923.35      869.93     36.54 o 
   5  18   2      133.77      112.43      9.81 o 
   6  18   2       41.82       49.37     11.92 o 
  -6  19   2       53.16       55.86     23.32 o 
  -5  19   2        7.44        1.69     11.76 o 
  -4  19   2      303.27      332.98     18.32 o 
  -3  19   2      365.64      355.31     10.20 o 
  -2  19   2     1689.12     1613.93     32.67 o 
  -1  19   2      208.94      147.66     20.65 o 
   0  19   2       80.67       59.51      6.35 o 
   1  19   2     2632.11     2448.64     34.78 o 
   2  19   2      807.92      761.52     16.54 o 
   3  19   2      574.43      552.26     15.42 o 
   4  19   2      189.50      195.50     11.56 o 
   5  19   2      446.80      467.13     15.19 o 
   6  19   2        2.45       16.14     11.20 o 
  -6  20   2       52.86       54.89     24.77 o 
  -5  20   2        1.91      -10.62     10.62 o 
  -4  20   2        1.41       -2.23     10.15 o 
  -3  20   2      637.13      590.08     12.70 o 
  -2  20   2       77.27       80.97      8.27 o 
  -1  20   2       50.66       42.42      5.20 o 
   0  20   2      306.88      302.12     11.02 o 
   1  20   2      502.13      486.17     20.02 o 
   2  20   2        6.83        9.05      5.95 o 
   3  20   2      284.23      300.02     12.33 o 
   4  20   2       91.51       76.01      9.61 o 
   5  20   2      161.77      146.69     14.57 o 
   6  20   2       99.17       86.01     21.13 o 
  -6  21   2      157.62      171.48     29.63 o 
  -5  21   2      281.84      317.55     19.95 o 
  -4  21   2       15.51       20.85     11.06 o 
  -3  21   2      509.84      474.35     17.35 o 
  -2  21   2     3514.41     3481.33     45.36 o 
  -1  21   2      213.52      194.16      7.99 o 
   0  21   2     1163.89     1073.99     19.25 o 
   1  21   2      879.11      735.59     20.07 o 
   2  21   2        8.72       12.16      6.19 o 
   3  21   2     1597.74     1516.93     29.51 o 
   4  21   2       61.90       69.34      9.48 o 
   5  21   2      175.63      201.47     13.34 o 
   6  21   2        4.58        4.08     16.03 o 
  -6  22   2        6.89      -19.43     19.92 o 
  -5  22   2       15.36       27.51     13.84 o 
  -4  22   2      332.93      312.77     23.32 o 
  -3  22   2        1.15       -6.43      6.43 o 
  -2  22   2        5.50        2.41      5.00 o 
  -1  22   2      954.53      959.08     16.15 o 
   0  22   2       77.52       62.47      6.97 o 
   1  22   2      133.43      141.89      9.07 o 
   2  22   2      134.97      162.47      9.79 o 
   3  22   2       86.09       93.91     10.34 o 
   4  22   2       65.24       61.95     12.99 o 
   5  22   2       32.73       40.57      9.96 o 
   6  22   2       65.53       68.89     16.10 o 
  -6  23   2       54.81       68.01     24.77 o 
  -5  23   2       33.21       34.57     15.54 o 
  -4  23   2      662.90      716.15     25.31 o 
  -3  23   2       77.22       68.05      8.72 o 
  -2  23   2      936.09      936.47     16.57 o 
  -1  23   2      751.59      759.86     16.96 o 
   0  23   2     1290.28     1191.03     21.11 o 
   1  23   2     2420.69     2443.54     39.67 o 
   2  23   2        9.35        9.07      7.71 o 
   3  23   2      964.40     1046.45     22.24 o 
   4  23   2       15.62        6.66     12.56 o 
   5  23   2      395.81      385.54     16.72 o 
   6  23   2       32.20       35.46     14.18 o 
  -6  24   2       76.80      148.64     28.66 o 
  -5  24   2       97.25       84.30     16.27 o 
  -4  24   2        1.20      -10.29     10.44 o 
  -3  24   2      665.74      682.59     36.89 o 
  -2  24   2       98.29      113.60      7.74 o 
  -1  24   2      267.08      254.83     11.20 o 
   0  24   2        0.18        4.99      5.99 o 
   1  24   2     1028.07     1025.50     20.83 o 
   2  24   2       35.63       27.79      8.45 o 
   3  24   2       71.61       97.39      9.79 o 
   4  24   2        0.29       10.99      8.17 o 
   5  24   2       62.78       74.22     11.58 o 
   6  24   2       11.48       19.05     14.80 o 
  -6  25   2       70.33       81.12     26.72 o 
  -5  25   2      550.13      575.50     26.34 o 
  -4  25   2      609.51      613.94     25.31 o 
  -3  25   2      152.91      148.15     10.99 o 
  -2  25   2     2669.83     2525.45     29.58 o 
  -1  25   2       24.17       23.03      7.00 o 
   0  25   2      323.88      332.35     20.74 o 
   1  25   2     1888.28     1826.39     28.31 o 
   2  25   2        1.28        6.96      7.29 o 
   3  25   2     1643.31     1703.95     29.25 o 
   4  25   2        1.13        8.18      8.83 o 
   5  25   2       94.86      124.16     18.02 o 
   6  25   2       19.14       25.02     15.41 o 
  -6  26   2        2.68       29.15     23.80 o 
  -5  26   2        0.03       23.42     14.10 o 
  -4  26   2       37.30       36.26     13.04 o 
  -3  26   2       41.61       36.84      8.70 o 
  -2  26   2      197.76      215.38     11.41 o 
  -1  26   2      276.04      336.86     18.61 o 
   0  26   2      368.14      352.14     13.62 o 
   1  26   2      287.11      276.89     12.71 o 
   2  26   2      176.45      160.59     11.08 o 
   3  26   2      170.20      144.22     11.38 o 
   4  26   2       43.08       30.12      9.81 o 
   5  26   2       21.28        9.22     11.22 o 
   6  26   2        2.60        8.77     14.60 o 
  -6  27   2       32.58       13.60     23.80 o 
  -5  27   2      137.19      153.61     18.55 o 
  -4  27   2      201.51      232.97     18.51 o 
  -3  27   2       23.27       23.73      8.44 o 
  -2  27   2     1006.98      959.84     18.23 o 
  -1  27   2     1016.20      951.03     20.34 o 
   0  27   2     1715.33     1631.53     30.26 o 
   1  27   2     1083.90     1101.73     22.49 o 
   2  27   2      960.90      962.16     33.17 o 
   3  27   2        9.19        6.09      8.20 o 
   4  27   2      119.53       94.40     12.10 o 
   5  27   2       21.76       42.62     11.48 o 
   6  27   2       17.53        7.40     15.14 o 
  -5  28   2       26.07       12.83     14.57 o 
  -4  28   2       44.40       29.63     16.03 o 
  -3  28   2        0.47       -0.76      8.01 o 
  -2  28   2      331.33      311.75     14.45 o 
  -1  28   2      329.15      306.96     13.02 o 
   0  28   2       80.03      125.65     12.86 o 
   1  28   2      241.51      237.08     12.60 o 
   2  28   2        0.29        5.45      7.92 o 
   3  28   2        3.18        3.64      8.47 o 
   4  28   2       25.95       21.75     10.56 o 
   5  28   2        0.26        4.73     10.21 o 
  -5  29   2      124.11      135.13     18.81 o 
  -4  29   2       35.69       23.05     13.34 o 
  -3  29   2      137.85      131.54     13.60 o 
  -2  29   2      875.92      847.85     41.03 o 
  -1  29   2        8.33       14.13      7.69 o 
   0  29   2      647.57      655.02     18.53 o 
   1  29   2      229.37      232.18     12.79 o 
   2  29   2      104.48      110.71     10.89 o 
   3  29   2     1416.59     1421.11     28.22 o 
   4  29   2       22.04       25.52     10.29 o 
   5  29   2       22.59       15.75     11.34 o 
  -5  30   2       68.08       91.51     17.63 o 
  -4  30   2      120.54      110.54     25.99 o 
  -3  30   2      214.62      235.41     17.82 o 
  -2  30   2       79.37       79.44      9.70 o 
  -1  30   2       40.61       51.40      8.95 o 
   0  30   2       62.46       84.63      9.62 o 
   1  30   2       52.90       43.23      8.91 o 
   2  30   2      300.77      332.15     15.14 o 
   3  30   2       35.75       46.35     10.84 o 
   4  30   2      229.43      242.57     15.14 o 
   5  30   2       53.30       72.47     12.74 o 
  -5  31   2       31.23       50.76     17.22 o 
  -4  31   2      218.81      209.04     20.23 o 
  -3  31   2      457.60      440.22     39.99 o 
  -2  31   2      147.50      172.22     15.07 o 
  -1  31   2      396.37      382.94     15.39 o 
   0  31   2      707.96      656.57     19.26 o 
   1  31   2      876.22      849.18     21.67 o 
   2  31   2      102.87      102.69     11.40 o 
   3  31   2      371.31      382.13     17.41 o 
   4  31   2       49.33       51.26     11.56 o 
   5  31   2      157.72      183.27     15.78 o 
  -5  32   2        4.77      -11.69     15.30 o 
  -4  32   2        7.62       16.29     13.76 o 
  -3  32   2      129.82      148.16     23.32 o 
  -2  32   2      135.15      159.44     15.76 o 
  -1  32   2      159.23      164.91     12.00 o 
   0  32   2      250.53      258.25     14.14 o 
   1  32   2        1.31       39.64      9.89 o 
   2  32   2      411.67      410.18     19.65 o 
   3  32   2      142.72      146.13     13.35 o 
   4  32   2        0.19      -10.23     10.23 o 
   5  32   2       44.15       81.85     21.62 o 
  -5  33   2       50.96       58.07     18.12 o 
  -4  33   2      137.56      144.87     18.72 o 
  -3  33   2      107.94       80.15     22.83 o 
  -2  33   2      825.06      730.33     26.69 o 
  -1  33   2       59.42       58.02     12.64 o 
   0  33   2      240.13      285.98     14.95 o 
   1  33   2     1598.99     1540.38     29.78 o 
   2  33   2       84.01       89.13     11.59 o 
   3  33   2      416.40      405.15     30.11 o 
   4  33   2       21.57       27.56     11.73 o 
   5  33   2      104.05       94.76     18.32 o 
  -4  34   2        6.19      -17.00     20.40 o 
  -3  34   2       13.87       31.09     20.89 o 
  -2  34   2       23.41       41.45     12.80 o 
  -1  34   2       30.47       29.80      9.84 o 
   0  34   2      263.71      279.28     14.85 o 
   1  34   2        0.27       11.85      9.78 o 
   2  34   2      281.43      322.51     16.53 o 
   3  34   2       83.40       92.22     12.88 o 
   4  34   2       19.70        2.59     10.94 o 
  -4  35   2      226.74      237.54     30.60 o 
  -3  35   2       44.81       53.43     22.35 o 
  -2  35   2      290.38      318.00     20.07 o 
  -1  35   2      109.24      109.72     14.78 o 
   0  35   2      172.08      176.69     14.34 o 
   1  35   2      775.11      705.30     36.53 o 
   2  35   2       87.81       76.40     11.88 o 
   3  35   2       77.06       87.14     12.88 o 
   4  35   2       28.94       21.85     11.95 o 
  -4  36   2        0.11       -9.23     19.43 o 
  -3  36   2       28.84       66.55     23.32 o 
  -2  36   2      262.40      261.79     19.99 o 
  -1  36   2       73.41       88.83     11.92 o 
   0  36   2       13.74       16.38     10.23 o 
   1  36   2        0.54       11.95      9.92 o 
   2  36   2       50.52       65.16     13.95 o 
   3  36   2        9.67        5.92     10.71 o 
   4  36   2        2.28       -0.65     12.06 o 
  -4  37   2       50.09       54.41     25.26 o 
  -3  37   2        8.77      -10.69     20.40 o 
  -2  37   2      115.07      109.48     24.77 o 
  -1  37   2      443.55      446.02     18.56 o 
   0  37   2      138.95      130.12     13.18 o 
   1  37   2        2.63        1.26     10.55 o 
   2  37   2      111.23      117.68     14.10 o 
   3  37   2      319.84      323.14     18.70 o 
   4  37   2       13.13       40.91     12.89 o 
  -3  38   2      133.60      133.59     27.69 o 
  -2  38   2        5.15        7.97     13.54 o 
  -1  38   2       78.22       85.78     12.78 o 
   0  38   2      176.84      180.44     14.56 o 
   1  38   2       89.54      101.94     13.53 o 
   2  38   2       41.71       21.58     11.66 o 
   3  38   2        7.26       21.48     11.68 o 
  -3  39   2       32.79       22.35     23.32 o 
  -2  39   2       23.88       13.60     14.87 o 
  -1  39   2       75.56       82.62     12.88 o 
   0  39   2      390.00      407.26     18.99 o 
   1  39   2        3.32      -10.21     10.21 o 
   2  39   2       12.82        1.56     10.85 o 
   3  39   2      231.91      178.28     16.57 o 
  -3  40   2       41.22       63.15     25.26 o 
  -2  40   2       22.96       14.25     28.90 o 
  -1  40   2      330.59      339.92     23.01 o 
   0  40   2       31.03       28.78     11.72 o 
   1  40   2       27.84       41.31     12.49 o 
   2  40   2       14.59       15.14     12.28 o 
   3  40   2       76.46       96.30     15.10 o 
  -2  41   2      127.25       85.60     17.63 o 
  -1  41   2       24.18       47.73     16.25 o 
   0  41   2      265.49      266.84     17.64 o 
   1  41   2       57.00       87.85     27.58 o 
   2  41   2        8.68       20.18     12.56 o 
  -2  42   2        0.16       -1.20     14.57 o 
  -1  42   2       14.41       26.80     15.95 o 
   0  42   2       85.21       79.29     14.06 o 
   1  42   2       32.46       33.46     12.78 o 
   2  42   2       24.64       51.82     14.10 o 
  -2  43   2        4.94        6.31     21.37 o 
  -1  43   2       14.14       11.04     16.10 o 
   0  43   2       78.89      113.76     22.92 o 
   1  43   2       22.43       39.71     13.55 o 
  -1  44   2       29.03       47.00     17.77 o 
   0  44   2        6.23       21.75     12.36 o 
   1  44   2       20.50       32.77     13.70 o 
  -7   1   3       77.58      107.44     18.20 o 
  -6   1   3        4.77        2.40     12.87 o 
  -5   1   3     1148.55     1148.31     25.24 o 
  -4   1   3      156.62      148.55      9.96 o 
  -3   1   3     3301.51     3367.86     27.63 o 
  -2   1   3     2137.08     2002.51     20.77 o 
  -1   1   3      192.26      183.67      6.60 o 
   0   1   3     4024.80     4292.20     32.44 o 
   1   1   3     1847.96     1851.00     17.36 o 
   2   1   3     6114.21     6580.36     61.35 o 
   3   1   3     2411.16     2336.63     34.53 o 
   4   1   3      189.13      187.49      8.54 o 
   5   1   3     1386.62     1369.83     46.15 o 
   6   1   3        0.67      -10.56     10.82 o 
   7   1   3       60.64       66.30     15.45 o 
  -7   2   3        3.14      -13.83     13.83 o 
  -6   2   3       38.29       10.50     13.60 o 
  -5   2   3       66.25       78.62     10.74 o 
  -4   2   3      145.30      137.18      9.60 o 
  -3   2   3      677.60      746.92     12.54 o 
  -2   2   3       73.97       95.57      4.59 o 
  -1   2   3      810.68      837.57     11.01 o 
   0   2   3       36.81       30.61      4.00 o 
   1   2   3     1726.39     1810.41     30.01 o 
   2   2   3      188.13      222.80     12.90 o 
   3   2   3      170.61      198.59      6.08 o 
   4   2   3       52.51       49.39      5.20 o 
   5   2   3      209.71      221.75     12.88 o 
   6   2   3       16.47       21.50     11.82 o 
   7   2   3       14.25        1.73     13.19 o 
  -7   3   3       10.41       11.45     15.26 o 
  -6   3   3      163.67      183.62     26.23 o 
  -5   3   3      757.57      754.32     18.04 o 
  -4   3   3      335.39      296.76     21.62 o 
  -3   3   3     1361.56     1407.55     14.39 o 
  -2   3   3     8394.41     8705.69    130.13 o 
  -1   3   3      615.58      606.16      7.23 o 
   0   3   3     9403.58    10052.56     69.73 o 
   1   3   3    10608.17    11270.48     93.53 o 
   2   3   3     3548.75     3538.89     44.03 o 
   3   3   3     1375.17     1283.13     14.45 o 
   4   3   3       24.78       30.32      4.79 o 
   5   3   3      677.17      720.84     25.87 o 
   6   3   3       16.22       12.56     11.32 o 
   7   3   3        9.15       13.19     13.91 o 
  -7   4   3       21.94       29.39     15.11 o 
  -6   4   3      135.77      122.41     22.35 o 
  -5   4   3        7.65        9.12      7.07 o 
  -4   4   3      360.17      324.63     31.57 o 
  -3   4   3      957.73      931.90     11.13 o 
  -2   4   3     1493.77     1578.09     20.53 o 
  -1   4   3       86.17       88.86      3.38 o 
   0   4   3      256.24      247.82      6.87 o 
   1   4   3      491.38      538.90      8.44 o 
   2   4   3     3804.78     3978.69     32.72 o 
   3   4   3       53.47       60.52      4.00 o 
   4   4   3       20.46       10.34      5.10 o 
   5   4   3      236.50      223.39     12.60 o 
   6   4   3        0.79       -5.14     10.98 o 
   7   4   3       22.40       26.64     14.57 o 
  -7   5   3      117.00      132.00     19.20 o 
  -6   5   3       18.82       50.18     12.25 o 
  -5   5   3       59.34       65.43      8.54 o 
  -4   5   3      840.62      900.51     20.06 o 
  -3   5   3      557.12      508.25     11.07 o 
  -2   5   3     7356.37     7747.47     65.25 o 
  -1   5   3     1080.50     1191.18     11.98 o 
   0   5   3     5359.46     5435.58     66.40 o 
   1   5   3      312.05      313.48      6.70 o 
   2   5   3     3298.56     3152.68     40.39 o 
   3   5   3     2209.97     2166.59     19.16 o 
   4   5   3      126.51      106.23      7.21 o 
   5   5   3      430.42      416.45     23.90 o 
   6   5   3       57.79       82.92     23.07 o 
   7   5   3       20.17        4.35     13.69 o 
  -7   6   3        2.03      -16.30     20.40 o 
  -6   6   3      108.70      132.70     14.70 o 
  -5   6   3        5.71       11.01      9.68 o 
  -4   6   3        2.02        5.19      5.73 o 
  -3   6   3       62.68       48.44      5.14 o 
  -2   6   3      227.92      256.24      7.79 o 
  -1   6   3     5251.79     5631.01     41.59 o 
   0   6   3       74.33       52.58      3.31 o 
   1   6   3     3882.15     4157.14     33.11 o 
   2   6   3     1118.33     1281.56     14.67 o 
   3   6   3        2.76       15.61      3.78 o 
   4   6   3       38.86       43.22      5.91 o 
   5   6   3       40.09       37.00      9.18 o 
   6   6   3        1.33       -4.69     11.42 o 
   7   6   3        4.20       -5.30     13.19 o 
  -7   7   3      110.75      125.92     20.38 o 
  -6   7   3       42.04       41.60     12.96 o 
  -5   7   3     1941.24     1808.60     36.58 o 
  -4   7   3     1122.47     1149.10     20.61 o 
  -3   7   3      775.28      807.55     12.79 o 
  -2   7   3      637.33      519.04     14.37 o 
  -1   7   3     2999.22     3205.30     29.16 o 
   0   7   3     7721.86     7987.81     57.18 o 
   1   7   3      335.72      324.99      7.10 o 
   2   7   3       89.96       50.83      4.89 o 
   3   7   3     4029.75     4140.87     56.16 o 
   4   7   3      711.99      655.71     14.05 o 
   5   7   3      377.75      375.11     40.51 o 
   6   7   3      219.82      200.66     19.43 o 
   7   7   3        5.89        9.72     14.08 o 
  -7   8   3        5.71       -1.94     20.40 o 
  -6   8   3        1.21       14.22     11.27 o 
  -5   8   3      343.41      307.34     17.36 o 
  -4   8   3       25.89       20.43      6.35 o 
  -3   8   3      296.08      257.63     10.22 o 
  -2   8   3        0.97        1.38      2.18 o 
  -1   8   3     2520.42     2557.85     28.54 o 
   0   8   3      716.78      710.45      9.89 o 
   1   8   3     2603.84     2577.26     23.19 o 
   2   8   3      398.74      433.39      8.08 o 
   3   8   3      721.87      687.91     14.83 o 
   4   8   3       13.02       16.54      5.57 o 
   5   8   3      147.99      108.47     10.99 o 
   6   8   3        0.91       -0.83      9.43 o 
   7   8   3        0.66        1.05     13.00 o 
  -7   9   3       65.01       59.75     24.77 o 
  -6   9   3       95.90      106.78     14.45 o 
  -5   9   3     1256.24     1245.60     30.68 o 
  -4   9   3       10.37        5.59      6.05 o 
  -3   9   3      532.32      441.55     10.08 o 
  -2   9   3     6208.54     6856.08     57.18 o 
  -1   9   3      122.74      129.48      4.42 o 
   0   9   3     6777.23     7288.17     56.81 o 
   1   9   3      656.80      612.81      9.62 o 
   2   9   3       82.30       55.26      6.31 o 
   3   9   3      756.79      671.44     14.92 o 
   4   9   3        0.41       -3.38      5.62 o 
   5   9   3      298.43      323.31     15.16 o 
   6   9   3       36.12       33.61     13.65 o 
   7   9   3       18.27        8.02     14.08 o 
  -7  10   3        0.25      -10.69     20.40 o 
  -6  10   3       35.65       45.19     12.80 o 
  -5  10   3      203.16      215.33     21.13 o 
  -4  10   3      184.49      175.64      8.34 o 
  -3  10   3     1953.73     2088.94     23.14 o 
  -2  10   3      722.33      834.86     10.28 o 
  -1  10   3     1540.75     1485.69     14.40 o 
   0  10   3      174.34      185.27      5.70 o 
   1  10   3        9.98       18.17      3.25 o 
   2  10   3     2236.67     2185.43     21.35 o 
   3  10   3      280.72      256.67     10.28 o 
   4  10   3       38.64       46.48      7.41 o 
   5  10   3       11.37       27.95      7.03 o 
   6  10   3       32.93       38.97     11.35 o 
   7  10   3       12.64       17.45     13.97 o 
  -7  11   3       26.71       42.75     25.26 o 
  -6  11   3        1.59        2.84     11.79 o 
  -5  11   3      291.16      299.32     17.91 o 
  -4  11   3        5.89        1.99      5.26 o 
  -3  11   3      468.94      460.16     10.81 o 
  -2  11   3     4138.05     4248.02     34.34 o 
  -1  11   3     3172.60     3428.43     26.41 o 
   0  11   3      272.15      289.97      6.02 o 
   1  11   3     2139.54     2260.41     31.20 o 
   2  11   3      316.55      244.66      7.01 o 
   3  11   3      362.36      307.85     11.03 o 
   4  11   3       43.85       49.99      7.41 o 
   5  11   3        4.15        9.66      6.82 o 
   6  11   3       26.78       24.05     12.65 o 
   7  11   3        9.25       24.85     15.10 o 
  -7  12   3        3.32       24.77     24.77 o 
  -6  12   3      198.89      207.63     28.66 o 
  -5  12   3      101.64      120.07     13.41 o 
  -4  12   3      239.01      259.00      9.98 o 
  -3  12   3     1251.23     1209.09     17.25 o 
  -2  12   3      638.73      594.70      9.20 o 
  -1  12   3      216.72      168.93      5.94 o 
   0  12   3     1654.66     1693.63     29.22 o 
   1  12   3     4173.19     4274.55     37.37 o 
   2  12   3     1235.96     1140.99     31.11 o 
   3  12   3      146.67      127.72      8.30 o 
   4  12   3      249.76      289.02     13.05 o 
   5  12   3        6.15       12.47      7.78 o 
   6  12   3       35.55       61.89     11.62 o 
   7  12   3       46.76       43.72     15.11 o 
  -7  13   3      116.33      115.13     30.12 o 
  -6  13   3       11.59        3.78     12.14 o 
  -5  13   3       25.48       32.63     11.20 o 
  -4  13   3      793.90      732.13     14.55 o 
  -3  13   3     2386.48     2373.50     26.04 o 
  -2  13   3      740.19      700.72     10.23 o 
  -1  13   3     4956.18     5129.17     37.20 o 
   0  13   3     2068.93     1985.74     22.58 o 
   1  13   3      422.87      440.55      9.04 o 
   2  13   3     1620.77     1625.12     28.68 o 
   3  13   3      920.64      847.39     18.48 o 
   4  13   3       32.78       49.42      7.69 o 
   5  13   3       23.36       11.55      8.01 o 
   6  13   3        2.26        5.30     10.24 o 
   7  13   3        1.00      -13.74     13.74 o 
  -7  14   3        0.67      -14.57     21.37 o 
  -6  14   3      211.08      232.72     30.60 o 
  -5  14   3       32.71       34.77     11.76 o 
  -4  14   3      255.71      241.72      9.85 o 
  -3  14   3     2049.64     2029.84     23.83 o 
  -2  14   3       53.27       61.08      4.81 o 
  -1  14   3    13992.08    13706.73    100.25 o 
   0  14   3     1304.54     1347.14     14.10 o 
   1  14   3     2711.94     2823.59     26.35 o 
   2  14   3     2688.36     2807.74     76.92 o 
   3  14   3       54.34       63.30      7.41 o 
   4  14   3      582.96      567.59     16.31 o 
   5  14   3       55.04       62.32      9.23 o 
   6  14   3       15.28       35.49     13.38 o 
   7  14   3       18.21       49.20     16.29 o 
  -6  15   3        7.79       -7.71     12.72 o 
  -5  15   3       60.28       86.31     28.17 o 
  -4  15   3      521.58      523.46     15.81 o 
  -3  15   3     1432.80     1453.38     22.84 o 
  -2  15   3     1630.27     1562.67     18.62 o 
  -1  15   3     3989.29     4311.91     37.06 o 
   0  15   3     7570.63     8029.75     54.65 o 
   1  15   3      454.82      459.51     11.30 o 
   2  15   3     1604.93     1637.41     26.22 o 
   3  15   3      749.55      722.90     26.31 o 
   4  15   3      200.75      199.24     11.37 o 
   5  15   3        3.76        1.72      7.54 o 
   6  15   3       25.32       30.22     13.00 o 
  -6  16   3       11.09       17.44     13.06 o 
  -5  16   3        0.94        4.97     12.63 o 
  -4  16   3      178.15      179.38     11.36 o 
  -3  16   3     2651.29     2638.45     33.01 o 
  -2  16   3      676.31      676.01     22.37 o 
  -1  16   3    11244.02    11699.09    118.56 o 
   0  16   3       66.66       73.03      6.82 o 
   1  16   3      590.52      505.04     10.02 o 
   2  16   3     1230.24     1215.76     22.79 o 
   3  16   3     1252.95     1318.90     26.78 o 
   4  16   3      717.62      727.92     18.03 o 
   5  16   3       65.03       65.20     11.93 o 
   6  16   3       22.84       25.25     21.62 o 
  -6  17   3       43.07       31.90     13.83 o 
  -5  17   3       33.77       32.67     12.87 o 
  -4  17   3     1032.75     1043.04     52.71 o 
  -3  17   3      231.32      219.16     10.53 o 
  -2  17   3      776.04      839.35     13.88 o 
  -1  17   3       71.35       73.11     18.49 o 
   0  17   3     6387.51     6857.71     54.52 o 
   1  17   3      383.25      379.18     15.43 o 
   2  17   3      617.20      583.89     14.77 o 
   3  17   3      150.63      145.28     14.07 o 
   4  17   3       72.74       71.67      9.30 o 
   5  17   3      577.03      509.55     35.49 o 
   6  17   3        4.64       15.69     13.14 o 
  -6  18   3       55.94       74.90     15.84 o 
  -5  18   3       70.45       72.25     14.32 o 
  -4  18   3      148.85      164.33     13.97 o 
  -3  18   3      280.03      295.94     12.23 o 
  -2  18   3      231.33      233.56      9.18 o 
  -1  18   3     1734.67     1624.16     19.95 o 
   0  18   3      665.27      692.53     15.00 o 
   1  18   3     1501.01     1344.32     18.23 o 
   2  18   3      166.95      156.81      8.97 o 
   3  18   3      253.92      247.90     16.30 o 
   4  18   3      829.41      905.94     31.15 o 
   5  18   3        6.25        0.64      8.63 o 
   6  18   3       13.94       11.10     14.57 o 
  -6  19   3        0.11        4.05     13.66 o 
  -5  19   3      442.35      376.57     44.93 o 
  -4  19   3       61.17       44.23     11.13 o 
  -3  19   3        4.36        8.31      6.49 o 
  -2  19   3      436.65      440.20     11.99 o 
  -1  19   3     1879.73     1776.95     21.40 o 
   0  19   3     1526.81     1592.06     36.92 o 
   1  19   3      131.86      138.54      6.75 o 
   2  19   3       23.12       15.44      6.16 o 
   3  19   3      385.88      342.33     13.46 o 
   4  19   3        7.72       10.43      7.65 o 
   5  19   3      303.88      243.19     14.49 o 
   6  19   3        0.58       -2.65     12.65 o 
  -6  20   3       40.16       47.52     15.40 o 
  -5  20   3      205.27      198.91     24.77 o 
  -4  20   3      338.81      333.66     20.16 o 
  -3  20   3      193.93      194.41     10.49 o 
  -2  20   3     1156.64     1118.97     17.13 o 
  -1  20   3       38.80       58.10      5.99 o 
   0  20   3     1106.05     1096.26     19.44 o 
   1  20   3     3435.85     3404.11     32.54 o 
   2  20   3      280.57      296.03     11.96 o 
   3  20   3       45.99       32.23      9.60 o 
   4  20   3       50.36       65.58      9.48 o 
   5  20   3       70.53       79.46     11.21 o 
   6  20   3       21.89       25.14     14.41 o 
  -6  21   3       19.65       20.55     14.45 o 
  -5  21   3       14.73       17.97     20.40 o 
  -4  21   3        9.79        0.53     10.50 o 
  -3  21   3        7.85       14.75      7.10 o 
  -2  21   3       18.27       20.94      5.48 o 
  -1  21   3       71.00       77.22      6.53 o 
   0  21   3      350.34      360.62     12.24 o 
   1  21   3       50.63       49.97      5.55 o 
   2  21   3      155.71      178.45     10.38 o 
   3  21   3       80.51      109.89     18.46 o 
   4  21   3        5.10        2.79      9.68 o 
   5  21   3       11.24        6.43      9.87 o 
   6  21   3       10.72        9.61     14.03 o 
  -6  22   3       76.54       84.25     17.43 o 
  -5  22   3        0.65       23.80     19.92 o 
  -4  22   3      353.74      383.27     20.05 o 
  -3  22   3      146.91      155.93     10.59 o 
  -2  22   3       27.25       40.45      6.06 o 
  -1  22   3     2918.68     2929.17     32.67 o 
   0  22   3       37.05       38.72      6.89 o 
   1  22   3     1309.68     1219.70     46.61 o 
   2  22   3     1043.03     1014.23     20.73 o 
   3  22   3      202.88      208.28     11.94 o 
   4  22   3       30.39       59.06      9.98 o 
   5  22   3       74.76       73.44     13.56 o 
   6  22   3      122.00      147.19     25.75 o 
  -6  23   3        1.18       10.01     14.80 o 
  -5  23   3        0.42       17.00     21.37 o 
  -4  23   3      185.73      182.32     28.90 o 
  -3  23   3       33.19       37.10      8.08 o 
  -2  23   3      228.81      231.53      9.43 o 
  -1  23   3      114.09      108.30      7.39 o 
   0  23   3       15.17       10.09      6.05 o 
   1  23   3        8.95       19.63      7.63 o 
   2  23   3      410.28      369.26     14.11 o 
   3  23   3       83.42       93.71      9.82 o 
   4  23   3      467.34      524.25     23.04 o 
   5  23   3      320.82      324.49     16.64 o 
   6  23   3       10.37       21.33     17.24 o 
  -6  24   3       84.70       69.00     17.03 o 
  -5  24   3       46.42       78.69     23.32 o 
  -4  24   3     1145.37     1179.20     32.64 o 
  -3  24   3      460.56      482.71     31.33 o 
  -2  24   3     1320.53     1306.65     20.04 o 
  -1  24   3      965.65      908.04     16.92 o 
   0  24   3      419.49      426.61     14.36 o 
   1  24   3     2358.51     2406.08     33.28 o 
   2  24   3      475.86      412.10     20.00 o 
   3  24   3       96.19      105.46     13.64 o 
   4  24   3     1181.34     1192.31     44.71 o 
   5  24   3       29.79       21.72     10.55 o 
   6  24   3       46.62       65.64     16.81 o 
  -6  25   3        7.94       11.06     14.70 o 
  -5  25   3        1.57       30.60     22.35 o 
  -4  25   3       37.87       41.18     12.53 o 
  -3  25   3       65.04       66.58     12.71 o 
  -2  25   3      136.02      145.84      8.75 o 
  -1  25   3       35.50       44.99      8.09 o 
   0  25   3       98.61      109.49      9.33 o 
   1  25   3      162.45      168.64     15.13 o 
   2  25   3      671.45      617.09     17.73 o 
   3  25   3       15.62       21.36      8.87 o 
   4  25   3       12.60       47.65     10.07 o 
   5  25   3        0.12       -0.24     10.44 o 
   6  25   3        1.69        6.87     14.82 o 
  -5  26   3        0.86       -2.91     19.92 o 
  -4  26   3      471.19      449.87     22.84 o 
  -3  26   3     1322.77     1356.71     33.31 o 
  -2  26   3        5.11        3.58      6.25 o 
  -1  26   3     3900.39     4039.45     46.73 o 
   0  26   3      169.94      152.40     16.91 o 
   1  26   3     1372.08     1268.27     23.93 o 
   2  26   3      587.06      583.24     34.42 o 
   3  26   3        2.02       -5.92      8.10 o 
   4  26   3      910.47      879.32     23.07 o 
   5  26   3        5.19       13.93     10.73 o 
  -5  27   3       53.76       14.57     22.83 o 
  -4  27   3       70.22       88.81     15.07 o 
  -3  27   3        3.65        1.21     10.99 o 
  -2  27   3      106.21       91.62      8.33 o 
  -1  27   3     1482.14     1571.65     43.23 o 
   0  27   3       77.21      100.09      9.63 o 
   1  27   3      355.90      365.75     14.58 o 
   2  27   3       23.46       18.03     10.09 o 
   3  27   3       77.77       77.27     10.38 o 
   4  27   3       90.61      119.87     12.98 o 
   5  27   3       30.33        7.51     10.85 o 
  -5  28   3       81.18       38.38     22.83 o 
  -4  28   3       70.84       95.84     18.22 o 
  -3  28   3      357.25      382.33     35.95 o 
  -2  28   3      348.86      347.07     12.60 o 
  -1  28   3      779.39      750.91     29.68 o 
   0  28   3      200.67      199.85     11.38 o 
   1  28   3     1110.95     1126.71     23.63 o 
   2  28   3      383.75      356.45     17.61 o 
   3  28   3       45.69       53.56      9.89 o 
   4  28   3       38.04       41.25     10.84 o 
   5  28   3       58.69       48.81     12.70 o 
  -5  29   3       90.65      117.56     26.72 o 
  -4  29   3        0.40        6.56     12.63 o 
  -3  29   3      113.92       88.80     14.60 o 
  -2  29   3        6.45        0.00      7.21 o 
  -1  29   3      101.42       96.74     10.11 o 
   0  29   3        4.62       -6.39      7.08 o 
   1  29   3       96.88      101.32     10.65 o 
   2  29   3       89.32      112.42     18.14 o 
   3  29   3       12.79       34.50     10.19 o 
   4  29   3        4.56       16.56     11.12 o 
   5  29   3       34.35       36.02     12.43 o 
  -5  30   3       28.03       88.90     27.69 o 
  -4  30   3      203.17      194.74     18.51 o 
  -3  30   3      147.95      122.79     15.79 o 
  -2  30   3       26.64       18.92      7.42 o 
  -1  30   3      583.03      559.45     28.25 o 
   0  30   3       45.77       45.93      9.55 o 
   1  30   3        9.69        5.09      8.21 o 
   2  30   3      806.61      807.27     21.76 o 
   3  30   3      134.77      139.87     12.88 o 
   4  30   3      265.35      253.61     15.70 o 
   5  30   3        0.14       -9.23     12.02 o 
  -5  31   3        0.57      -20.89     21.86 o 
  -4  31   3      125.71      138.53     18.32 o 
  -3  31   3      259.79      281.99     33.03 o 
  -2  31   3        1.68       -4.96      8.20 o 
  -1  31   3      218.80      231.65     18.30 o 
   0  31   3       95.47       91.77     11.78 o 
   1  31   3       19.89       19.12      9.42 o 
   2  31   3        2.65        5.53      8.90 o 
   3  31   3      251.41      271.58     21.31 o 
   4  31   3        0.58       -7.00     10.43 o 
   5  31   3        1.06      -10.51     10.51 o 
  -5  32   3        1.76        6.80     22.83 o 
  -4  32   3      117.07       98.04     16.74 o 
  -3  32   3      271.17      281.60     26.96 o 
  -2  32   3      328.00      357.77     17.46 o 
  -1  32   3      299.64      311.89     15.08 o 
   0  32   3        2.69       12.64      8.95 o 
   1  32   3      193.21      164.28     12.89 o 
   2  32   3      251.87      237.64     14.74 o 
   3  32   3      119.26      110.96     12.89 o 
   4  32   3      162.79      137.17     14.43 o 
   5  32   3       13.28        8.26     21.37 o 
  -4  33   3        8.95        0.43     13.88 o 
  -3  33   3        1.15        5.58     13.49 o 
  -2  33   3      166.34      175.07     21.37 o 
  -1  33   3      192.92      190.91     19.92 o 
   0  33   3      477.25      420.14     22.54 o 
   1  33   3       39.86       29.22     10.56 o 
   2  33   3       27.36       35.44     10.73 o 
   3  33   3       70.21      102.26     13.14 o 
   4  33   3        0.82        8.89     11.06 o 
  -4  34   3      118.89      130.98     30.12 o 
  -3  34   3       72.13       62.18     21.37 o 
  -2  34   3       20.71       10.69     18.94 o 
  -1  34   3      950.22     1023.66     29.96 o 
   0  34   3       27.90       24.28      9.91 o 
   1  34   3       86.75       69.27     11.48 o 
   2  34   3      386.77      350.23     17.10 o 
   3  34   3      163.43      184.00     19.83 o 
   4  34   3       33.05       22.25     12.01 o 
  -4  35   3       51.34       59.54     17.82 o 
  -3  35   3       11.80       17.00     19.92 o 
  -2  35   3       26.34       -3.40     18.94 o 
  -1  35   3       84.07      102.45     13.39 o 
   0  35   3       89.34       93.47     12.28 o 
   1  35   3       55.53       85.16     12.21 o 
   2  35   3       63.96      106.66     12.80 o 
   3  35   3       23.74       43.75     12.49 o 
   4  35   3       24.64       27.69     12.62 o 
  -4  36   3       99.86      131.16     27.20 o 
  -3  36   3       56.66       39.35     22.83 o 
  -2  36   3      168.26      154.96     24.77 o 
  -1  36   3      199.65      213.04     23.29 o 
   0  36   3      161.57      185.28     13.93 o 
   1  36   3      647.30      732.62     34.79 o 
   2  36   3       41.66       25.12     12.63 o 
   3  36   3        9.22        5.02     11.48 o 
   4  36   3        1.09       17.20     12.29 o 
  -3  37   3       30.96       30.12     22.35 o 
  -2  37   3      247.06      264.26     30.12 o 
  -1  37   3      119.97      116.91     13.03 o 
   0  37   3       59.90       72.39     12.02 o 
   1  37   3       45.11       52.73     11.94 o 
   2  37   3        2.72        4.37     11.47 o 
   3  37   3       28.23       54.21     13.65 o 
  -3  38   3       74.28      120.96     27.20 o 
  -2  38   3        6.82       11.17     19.92 o 
  -1  38   3       37.15       52.02     11.88 o 
   0  38   3       17.84       45.62     11.83 o 
   1  38   3        8.28       13.21     11.32 o 
   2  38   3      127.41      144.08     15.50 o 
   3  38   3        1.12       -8.78     20.49 o 
  -3  39   3       15.62       -7.77     21.86 o 
  -2  39   3       95.64      102.98     26.23 o 
  -1  39   3       13.53       12.90     11.17 o 
   0  39   3      583.19      607.97     22.13 o 
   1  39   3      125.41      144.56     14.83 o 
   2  39   3        6.54       21.84     12.70 o 
   3  39   3        5.38        4.79     15.10 o 
  -2  40   3      133.34      145.73     28.17 o 
  -1  40   3        2.69       12.91     11.02 o 
   0  40   3        0.33       40.71     14.10 o 
   1  40   3      159.84      162.14     16.81 o 
   2  40   3       69.26       77.14     14.58 o 
  -2  41   3      120.41      174.39     30.12 o 
  -1  41   3        6.13       14.22     14.87 o 
   0  41   3      200.23      209.49     30.83 o 
   1  41   3       13.51       23.87     13.75 o 
   2  41   3       49.48       66.73     14.33 o 
  -1  42   3      166.38      203.93     20.68 o 
   0  42   3        3.24      -11.45     16.21 o 
   1  42   3       63.19       49.89     15.42 o 
  -1  43   3       24.30       18.68     16.59 o 
   0  43   3       17.43       31.35     13.22 o 
   1  43   3      105.23      106.00     15.79 o 
  -7   0   4      114.31      137.96     28.17 o 
  -5   0   4       40.83       22.35     13.12 o 
  -4   0   4      389.39      361.90     22.83 o 
  -3   0   4      229.94      231.22     17.00 o 
  -2   0   4     9466.50     9986.38    147.19 o 
  -1   0   4     4331.00     4823.71     51.59 o 
   0   0   4     1524.93     1764.79     24.62 o 
   1   0   4      605.07      519.79     13.05 o 
   2   0   4        5.58       15.59      5.72 o 
   3   0   4      605.84      575.59     15.84 o 
   4   0   4      380.79      414.36     25.26 o 
   5   0   4     1123.19     1042.45     40.80 o 
   6   0   4      270.69      265.23     25.75 o 
   7   0   4        0.05      -17.00     18.94 o 
  -7   1   4        9.00       24.22     16.76 o 
  -6   1   4       27.65       54.41     21.86 o 
  -5   1   4       67.17       65.28     12.63 o 
  -4   1   4      308.47      290.28     14.41 o 
  -3   1   4      153.21      136.23      9.75 o 
  -2   1   4      880.51      880.64     19.39 o 
  -1   1   4      631.63      615.35      8.19 o 
   0   1   4      229.05      213.97      8.41 o 
   1   1   4     1014.25     1059.85     13.36 o 
   2   1   4      524.06      464.29      9.46 o 
   3   1   4       18.88       30.12      4.60 o 
   4   1   4       54.46       65.32     10.30 o 
   5   1   4        1.07        3.21     13.84 o 
   6   1   4        0.24       10.32     12.53 o 
   7   1   4        1.62        1.31     13.69 o 
  -7   2   4        1.87      -16.76     16.76 o 
  -6   2   4      422.81      458.08     35.46 o 
  -5   2   4      114.39      108.21     18.70 o 
  -4   2   4     1899.61     1829.93     32.24 o 
  -3   2   4      718.13      703.73     31.82 o 
  -2   2   4     3230.38     3508.44     51.35 o 
  -1   2   4     3959.54     3928.50     30.79 o 
   0   2   4     1096.72     1027.72     12.34 o 
   1   2   4     2520.92     2455.20     23.01 o 
   2   2   4     4682.15     4818.34     39.71 o 
   3   2   4     2332.69     2343.93     24.21 o 
   4   2   4      528.01      485.94     25.50 o 
   5   2   4       66.59       59.84     12.19 o 
   6   2   4       93.31      127.90     21.62 o 
   7   2   4       17.62       16.16     14.60 o 
  -7   3   4       16.72       25.79     16.64 o 
  -6   3   4       19.72       10.54     11.79 o 
  -5   3   4        0.69        9.68      9.96 o 
  -4   3   4      300.56      334.38     15.60 o 
  -3   3   4     1627.90     1560.75     27.99 o 
  -2   3   4      416.80      386.82      8.44 o 
  -1   3   4       62.82       63.48      3.88 o 
   0   3   4       74.48       58.54      3.87 o 
   1   3   4       28.89       20.40      3.59 o 
   2   3   4     1338.65     1280.46     18.58 o 
   3   3   4      370.07      372.66     10.75 o 
   4   3   4       78.74       84.76     14.57 o 
   5   3   4       11.93       32.29     16.76 o 
   6   3   4        0.03       -1.47     11.96 o 
   7   3   4        2.63       -0.30     15.30 o 
  -7   4   4      125.79      155.62     21.45 o 
  -6   4   4        9.66       -4.32     10.72 o 
  -5   4   4       53.12       55.86      9.04 o 
  -4   4   4     1436.95     1429.57     57.81 o 
  -3   4   4     2197.08     2218.49     53.68 o 
  -2   4   4     4701.20     4913.11     51.62 o 
  -1   4   4     2573.56     2718.50     34.22 o 
   0   4   4     1317.46     1427.36     15.37 o 
   1   4   4     7283.44     7370.31     55.06 o 
   2   4   4      204.77      195.13      6.75 o 
   3   4   4      272.19      223.84     14.69 o 
   4   4   4     1070.80     1101.95     35.67 o 
   5   4   4      326.54      314.69     18.37 o 
   6   4   4       83.84       67.66     14.23 o 
   7   4   4        3.75      -13.39     14.41 o 
  -7   5   4       11.71       19.13     15.97 o 
  -6   5   4       22.82       44.99     14.09 o 
  -5   5   4      357.67      383.24     16.37 o 
  -4   5   4      603.76      564.33     18.85 o 
  -3   5   4       54.19       56.90      7.81 o 
  -2   5   4      970.26      912.53     23.76 o 
  -1   5   4      911.38      884.55     29.52 o 
   0   5   4     1563.57     1619.74     20.82 o 
   1   5   4      375.39      381.13      8.37 o 
   2   5   4       71.16       95.68      5.39 o 
   3   5   4      190.22      197.23      9.27 o 
   4   5   4      768.92      712.30     16.85 o 
   5   5   4        2.63       10.43     10.44 o 
   6   5   4       49.35       38.33     20.40 o 
   7   5   4       17.20       17.32     14.82 o 
  -7   6   4        1.09       28.17     23.32 o 
  -6   6   4      409.81      432.53     24.29 o 
  -5   6   4       22.81       28.82      8.57 o 
  -4   6   4     3750.77     3762.86     51.81 o 
  -3   6   4      118.42       85.28     10.20 o 
  -2   6   4       20.39       24.95      4.24 o 
  -1   6   4     8268.80     8813.70     74.28 o 
   0   6   4     4615.80     4928.84     44.26 o 
   1   6   4     5987.53     6269.91     48.32 o 
   2   6   4     1956.78     2004.34     27.79 o 
   3   6   4      239.97      214.07     11.71 o 
   4   6   4      486.48      462.61     25.11 o 
   5   6   4      640.99      589.01     22.83 o 
   6   6   4       35.15       24.54     12.53 o 
   7   6   4        2.62       23.57     14.76 o 
  -7   7   4       10.79        7.29     23.80 o 
  -6   7   4      224.58      234.13     27.20 o 
  -5   7   4       46.83       40.81      8.52 o 
  -4   7   4     2961.07     3141.63     73.78 o 
  -3   7   4      765.61      711.55     40.80 o 
  -2   7   4        4.91        7.41      4.06 o 
  -1   7   4     2217.69     2295.56     20.99 o 
   0   7   4     2375.39     2389.50     26.64 o 
   1   7   4      810.52      884.09     23.63 o 
   2   7   4     1183.63     1122.70     17.48 o 
   3   7   4       48.09       56.29      9.17 o 
   4   7   4      584.37      620.76     16.11 o 
   5   7   4       24.17       33.03     11.34 o 
   6   7   4        0.75       -3.69     12.01 o 
   7   7   4       16.93       15.81     15.45 o 
  -7   8   4       57.90       65.58     27.20 o 
  -6   8   4       42.34       54.86     13.88 o 
  -5   8   4        6.14        9.38     10.44 o 
  -4   8   4     3811.92     3668.50     43.59 o 
  -3   8   4       16.65       30.72      7.53 o 
  -2   8   4     4279.22     4403.89     54.03 o 
  -1   8   4     1306.72     1429.62     20.75 o 
   0   8   4      471.84      498.53     15.92 o 
   1   8   4     7690.66     8182.24    102.72 o 
   2   8   4      473.58      481.00     14.09 o 
   3   8   4     1293.22     1183.51     20.33 o 
   4   8   4      152.86      155.48      9.95 o 
   5   8   4       85.84      106.99     13.40 o 
   6   8   4       95.17       95.50     15.60 o 
   7   8   4        3.03       25.03     14.72 o 
  -7   9   4       18.62        7.29     23.80 o 
  -6   9   4       20.50       24.33     12.93 o 
  -5   9   4       95.49       89.57     15.54 o 
  -4   9   4        1.27        1.35      6.87 o 
  -3   9   4       52.29       53.47      7.00 o 
  -2   9   4     2492.99     2408.89     27.85 o 
  -1   9   4      436.64      513.85     16.55 o 
   0   9   4     2198.22     2149.49     36.74 o 
   1   9   4       31.15       26.79      5.07 o 
   2   9   4        5.18        7.65      3.75 o 
   3   9   4      197.30      183.91     12.75 o 
   4   9   4       78.68       75.81      8.50 o 
   5   9   4       40.86       18.95     10.98 o 
   6   9   4       37.36       17.47     13.22 o 
  -7  10   4        1.67       -8.74     21.37 o 
  -6  10   4      248.69      283.65     19.83 o 
  -5  10   4       23.06       38.47     11.76 o 
  -4  10   4      462.25      471.86     15.34 o 
  -3  10   4      599.75      595.06     12.51 o 
  -2  10   4     1205.15     1192.29     16.10 o 
  -1  10   4     4435.75     4731.58     38.22 o 
   0  10   4      668.56      608.25      8.96 o 
   1  10   4      787.28      746.88     14.02 o 
   2  10   4        5.50       14.33      3.97 o 
   3  10   4     1093.47     1068.32     31.51 o 
   4  10   4      654.06      569.33     15.97 o 
   5  10   4       20.77       21.05     10.98 o 
   6  10   4       50.44       70.98     24.53 o 
  -6  11   4        6.11       -4.95     12.63 o 
  -5  11   4       15.68       25.59     12.87 o 
  -4  11   4      296.46      273.56     12.36 o 
  -3  11   4      584.68      536.75     15.57 o 
  -2  11   4      522.12      506.50     11.99 o 
  -1  11   4       15.92       11.34      3.63 o 
   0  11   4     1450.86     1368.27     14.16 o 
   1  11   4       90.15      116.23      5.66 o 
   2  11   4      297.42      288.84     13.04 o 
   3  11   4      185.45      188.64      9.97 o 
   4  11   4      578.41      512.24     29.48 o 
   5  11   4       69.76       81.49     13.00 o 
   6  11   4        0.08        3.44     12.53 o 
  -6  12   4       63.23       65.56     15.14 o 
  -5  12   4        1.74       10.54     10.85 o 
  -4  12   4       97.82       93.79      9.38 o 
  -3  12   4      330.80      339.26     16.34 o 
  -2  12   4     1263.09     1160.53     16.44 o 
  -1  12   4      205.10      178.63     11.48 o 
   0  12   4      114.00      115.18      4.64 o 
   1  12   4     1952.82     1840.17     33.80 o 
   2  12   4      674.30      742.37     15.50 o 
   3  12   4       77.20       67.63      7.86 o 
   4  12   4      312.01      321.45     15.54 o 
   5  12   4        0.50       12.37     11.66 o 
   6  12   4       39.06       49.36     14.25 o 
  -6  13   4        0.12       -1.86     19.92 o 
  -5  13   4      336.89      396.81     20.38 o 
  -4  13   4      533.63      523.20     28.52 o 
  -3  13   4      102.70       95.62      7.05 o 
  -2  13   4     1116.57      932.93     17.11 o 
  -1  13   4      341.12      310.09      7.76 o 
   0  13   4      673.07      618.29     15.41 o 
   1  13   4      124.74      140.27      8.27 o 
   2  13   4     1213.53     1340.72     34.99 o 
   3  13   4      278.29      280.39     15.48 o 
   4  13   4      116.56      130.34     10.17 o 
   5  13   4      124.26      135.75     16.09 o 
   6  13   4       82.96       95.19     15.56 o 
  -6  14   4      380.94      355.61     22.06 o 
  -5  14   4        4.09       13.13     11.32 o 
  -4  14   4        8.21       21.03      7.89 o 
  -3  14   4       12.84        7.98      5.31 o 
  -2  14   4      118.17      108.01      6.54 o 
  -1  14   4     4088.92     4136.00     32.35 o 
   0  14   4      924.42      939.98     11.99 o 
   1  14   4      821.68      797.20     12.91 o 
   2  14   4      703.79      694.79     12.46 o 
   3  14   4      711.53      674.71     16.73 o 
   4  14   4       12.12       27.12      8.18 o 
   5  14   4        6.21       11.00      9.00 o 
   6  14   4       49.96       65.13     18.94 o 
  -6  15   4      118.89      120.35     17.01 o 
  -5  15   4      151.94      138.12     15.49 o 
  -4  15   4       88.60       86.80      9.46 o 
  -3  15   4     1823.97     1818.07     45.92 o 
  -2  15   4       83.46       89.31      6.47 o 
  -1  15   4      157.23      188.11      6.34 o 
   0  15   4     6345.87     6476.18     52.25 o 
   1  15   4      610.43      656.17     12.09 o 
   2  15   4     3665.91     3649.01     41.51 o 
   3  15   4      229.39      244.69     18.75 o 
   4  15   4      557.13      562.40     17.43 o 
   5  15   4      375.64      378.03     33.23 o 
   6  15   4        6.25        0.68     13.54 o 
  -6  16   4        3.72       -4.26     12.45 o 
  -5  16   4       66.74       42.92     12.80 o 
  -4  16   4       53.26       39.70      8.64 o 
  -3  16   4      198.71      217.20      9.40 o 
  -2  16   4      826.26      777.06     14.37 o 
  -1  16   4       82.30       96.15      5.40 o 
   0  16   4      355.75      310.53      7.82 o 
   1  16   4     1961.25     1851.38     24.42 o 
   2  16   4      404.55      435.09     13.81 o 
   3  16   4      597.96      536.52     18.84 o 
   4  16   4        1.80        8.45      7.57 o 
   5  16   4       60.11       67.38     10.77 o 
   6  16   4       18.55       -8.13     12.19 o 
  -6  17   4        3.59        8.76     13.62 o 
  -5  17   4      282.12      292.97     19.15 o 
  -4  17   4       17.47       18.15      7.85 o 
  -3  17   4      273.04      263.33     10.14 o 
  -2  17   4     1452.24     1370.08     30.29 o 
  -1  17   4     1617.90     1556.84     21.18 o 
   0  17   4     3244.29     3195.85     28.08 o 
   1  17   4      111.19      100.08      8.20 o 
   2  17   4      337.05      297.89     12.14 o 
   3  17   4      753.58      771.50     18.79 o 
   4  17   4      324.04      326.15     14.19 o 
   5  17   4       40.77       51.62     10.49 o 
   6  17   4       13.61        6.38     14.03 o 
  -6  18   4       22.17       20.37     14.58 o 
  -5  18   4      199.65      232.01     25.26 o 
  -4  18   4      425.53      397.87     37.40 o 
  -3  18   4      246.22      232.72      9.86 o 
  -2  18   4     1123.84     1122.57     18.66 o 
  -1  18   4        5.32        5.74      4.16 o 
   0  18   4      278.82      227.63      7.45 o 
   1  18   4      384.68      392.35     10.12 o 
   2  18   4       66.45       68.98      8.09 o 
   3  18   4      497.92      498.15     33.95 o 
   4  18   4      129.17      104.95     14.20 o 
   5  18   4      124.98      137.79     12.39 o 
   6  18   4        1.88        0.06     13.34 o 
  -6  19   4        7.26       15.32     14.82 o 
  -5  19   4      236.24      260.46     19.35 o 
  -4  19   4      616.04      557.44     23.98 o 
  -3  19   4     1605.64     1507.10     34.64 o 
  -2  19   4      833.43      826.13     15.71 o 
  -1  19   4       28.07       29.29      4.77 o 
   0  19   4     2601.18     2434.95     29.72 o 
   1  19   4      273.52      272.01      9.16 o 
   2  19   4      990.16      944.70     24.54 o 
   3  19   4      280.34      288.63     16.85 o 
   4  19   4        9.89       17.83      8.60 o 
   5  19   4       21.55       37.86     10.60 o 
   6  19   4        8.32       11.05     14.60 o 
  -6  20   4       19.45       21.98     14.66 o 
  -5  20   4        1.62        9.94     12.45 o 
  -4  20   4      171.50      185.20     18.46 o 
  -3  20   4       38.77       39.39      7.00 o 
  -2  20   4     1083.59     1110.15     23.00 o 
  -1  20   4       80.18       61.64      6.15 o 
   0  20   4      309.76      320.37     10.03 o 
   1  20   4      105.43       87.43      6.45 o 
   2  20   4       47.23       38.78      7.62 o 
   3  20   4      104.45       86.30     10.11 o 
   4  20   4       19.43       24.34      9.22 o 
   5  20   4        0.82       -2.88      9.48 o 
   6  20   4        7.65       12.55     14.94 o 
  -6  21   4       14.70        1.86     25.02 o 
  -5  21   4      538.44      593.92     51.73 o 
  -4  21   4      232.54      195.22     19.92 o 
  -3  21   4      263.49      268.55     10.99 o 
  -2  21   4     4636.37     4664.03     53.43 o 
  -1  21   4      109.90       97.01      7.19 o 
   0  21   4     1841.54     1741.29     22.04 o 
   1  21   4        1.85        0.13      4.99 o 
   2  21   4      657.92      679.63     17.28 o 
   3  21   4       92.41       89.67     12.19 o 
   4  21   4        3.78        3.36      8.69 o 
   5  21   4      144.13      172.72     23.41 o 
   6  21   4        1.97       15.73     14.76 o 
  -6  22   4       29.02       12.70     14.70 o 
  -5  22   4       24.53       62.74     15.21 o 
  -4  22   4        0.96       -6.38     10.98 o 
  -3  22   4       85.98       99.35     11.64 o 
  -2  22   4     1368.94     1311.92     20.49 o 
  -1  22   4     1028.94     1021.37     15.36 o 
   0  22   4     1065.99     1046.14     17.19 o 
   1  22   4      295.21      314.47     13.23 o 
   2  22   4       51.75       60.44      8.69 o 
   3  22   4       26.63       24.12      8.22 o 
   4  22   4      111.26      142.34     21.53 o 
   5  22   4       17.06       28.36     10.92 o 
   6  22   4        0.18       -3.55     22.35 o 
  -6  23   4      111.02      116.18     19.35 o 
  -5  23   4      187.63      185.51     18.26 o 
  -4  23   4      139.70      114.43     14.94 o 
  -3  23   4      931.01      997.09     19.24 o 
  -2  23   4      395.53      396.11     13.04 o 
  -1  23   4     1844.64     1748.43     20.88 o 
   0  23   4     1036.63      984.15     27.13 o 
   1  23   4      238.27      236.30      9.39 o 
   2  23   4     2455.33     2399.20     34.39 o 
   3  23   4       93.33      102.04     10.53 o 
   4  23   4        1.65        5.11      8.97 o 
   5  23   4      231.53      240.08     28.42 o 
  -5  24   4        2.15        4.86     12.85 o 
  -4  24   4        0.39       -7.77     10.63 o 
  -3  24   4       96.07       73.58      8.23 o 
  -2  24   4      247.39      241.72     10.59 o 
  -1  24   4      162.02      149.86      7.78 o 
   0  24   4      179.54      188.17     10.92 o 
   1  24   4     1180.51     1141.32     18.33 o 
   2  24   4      615.68      577.95     17.76 o 
   3  24   4       47.86       34.05      9.03 o 
   4  24   4       82.65       68.91     11.21 o 
   5  24   4       61.09       65.39     12.04 o 
  -5  25   4      208.90      236.83     25.99 o 
  -4  25   4       10.14        8.42     12.14 o 
  -3  25   4      643.94      663.39     16.39 o 
  -2  25   4      282.13      275.94     13.18 o 
  -1  25   4     3542.57     3337.17     31.83 o 
   0  25   4      853.75      876.14     16.60 o 
   1  25   4      447.07      421.11     15.14 o 
   2  25   4     1675.49     1616.68     28.67 o 
   3  25   4      448.74      418.13     23.73 o 
   4  25   4      243.09      231.14     15.33 o 
   5  25   4      100.79       91.18     13.57 o 
  -5  26   4       37.38       29.35     19.67 o 
  -4  26   4        0.10        0.36     11.76 o 
  -3  26   4        2.85        4.75      8.38 o 
  -2  26   4      425.92      375.96     15.01 o 
  -1  26   4      202.34      203.89     15.54 o 
   0  26   4      469.76      473.59     13.30 o 
   1  26   4       48.21       47.47      8.66 o 
   2  26   4      214.89      207.85     12.61 o 
   3  26   4       80.14       49.20      9.63 o 
   4  26   4      135.76      121.21     23.30 o 
   5  26   4        2.48        9.23     10.85 o 
  -5  27   4       55.69       62.30     15.99 o 
  -4  27   4       23.67       31.25     12.80 o 
  -3  27   4      521.23      550.93     25.26 o 
  -2  27   4      632.81      643.46     38.74 o 
  -1  27   4       38.92       55.45      9.05 o 
   0  27   4      994.60      986.05     22.58 o 
   1  27   4       17.96        7.89      8.50 o 
   2  27   4      735.22      647.90     19.30 o 
   3  27   4       65.46       79.48     11.28 o 
   4  27   4        9.97       21.87     13.74 o 
   5  27   4      129.76      119.10     14.55 o 
  -5  28   4        0.59        3.99     17.00 o 
  -4  28   4      128.07       91.40     14.93 o 
  -3  28   4      173.71      182.59     16.82 o 
  -2  28   4      137.12      135.10     11.28 o 
  -1  28   4       66.35       58.56      9.58 o 
   0  28   4        2.27       22.82      6.67 o 
   1  28   4        0.12       10.41      8.39 o 
   2  28   4       43.31       47.53      9.69 o 
   3  28   4      189.36      130.80     12.99 o 
   4  28   4       23.61       25.40     11.20 o 
   5  28   4        8.07        2.86     11.01 o 
  -5  29   4      176.02      185.98     20.96 o 
  -4  29   4        0.07       23.06     13.00 o 
  -3  29   4      365.67      317.46     19.75 o 
  -2  29   4      273.31      307.05     14.83 o 
  -1  29   4       72.04       60.27      9.74 o 
   0  29   4      134.22      130.03      9.17 o 
   1  29   4        3.43       -4.48      7.85 o 
   2  29   4       18.21       21.50      9.70 o 
   3  29   4       81.44       73.72     11.56 o 
   4  29   4       37.65       59.01     12.21 o 
   5  29   4       21.22       27.21     12.85 o 
  -5  30   4       64.37       84.62     18.01 o 
  -4  30   4       16.68       23.41     14.57 o 
  -3  30   4       50.77       52.43     20.89 o 
  -2  30   4       50.74       58.28     11.90 o 
  -1  30   4       15.68        6.49      8.58 o 
   0  30   4      169.60      183.82     10.23 o 
   1  30   4       49.44       44.34      9.89 o 
   2  30   4        8.60        4.14     12.53 o 
   3  30   4        6.14       12.90      9.95 o 
   4  30   4       75.33      106.44     13.83 o 
   5  30   4        2.90       12.14     21.86 o 
  -4  31   4      106.76       77.24     25.26 o 
  -3  31   4      524.13      506.01     25.07 o 
  -2  31   4        9.82        8.34     12.63 o 
  -1  31   4      137.05      148.20     12.12 o 
   0  31   4      897.83      827.97     37.38 o 
   1  31   4      118.16      127.73     12.14 o 
   2  31   4       18.73       20.33      9.91 o 
   3  31   4      116.87       97.88     12.76 o 
   4  31   4       28.01       30.73     12.33 o 
  -4  32   4       13.73       15.34     14.60 o 
  -3  32   4       16.67       20.97     13.54 o 
  -2  32   4        8.02       17.64     14.33 o 
  -1  32   4      893.75      870.13     22.51 o 
   0  32   4        0.51       -8.13      8.13 o 
   1  32   4       19.57       34.29      9.63 o 
   2  32   4        5.33        8.35      9.87 o 
   3  32   4       58.72       73.82     12.26 o 
   4  32   4       75.09      100.31     16.43 o 
  -4  33   4       10.93       20.59     15.60 o 
  -3  33   4       65.91       62.47     14.92 o 
  -2  33   4       73.12       94.18     17.73 o 
  -1  33   4      445.20      423.36     22.50 o 
   0  33   4      418.53      427.71     17.76 o 
   1  33   4       22.78       27.83     10.07 o 
   2  33   4       63.53       94.16     12.49 o 
   3  33   4       48.02       29.96     11.39 o 
   4  33   4      105.11      107.03     14.61 o 
  -4  34   4       40.71       72.53     17.69 o 
  -3  34   4       68.95       66.62     16.10 o 
  -2  34   4       38.13       56.14     14.38 o 
  -1  34   4       40.26       34.33     10.37 o 
   0  34   4      156.22      136.53     12.78 o 
   1  34   4      258.29      248.57     15.70 o 
   2  34   4       30.41       24.77     13.86 o 
   3  34   4        6.70       21.74     11.96 o 
   4  34   4        0.49       13.76     12.30 o 
  -4  35   4        0.37      -11.13     14.38 o 
  -3  35   4      219.22      210.04     20.61 o 
  -2  35   4       34.61       54.41     22.35 o 
  -1  35   4       75.06       97.28     15.21 o 
   0  35   4      266.47      288.70     16.43 o 
   1  35   4       39.09       54.37     11.47 o 
   2  35   4      397.14      378.96     22.08 o 
   3  35   4        2.33       -3.11     11.34 o 
  -3  36   4       48.37       47.12     21.37 o 
  -2  36   4        0.90        4.37     19.92 o 
  -1  36   4      100.70       96.84     17.24 o 
   0  36   4        8.22       24.02     10.83 o 
   1  36   4       72.63       91.62     12.68 o 
   2  36   4       79.26       70.64     13.23 o 
   3  36   4        4.17       -9.04     11.86 o 
  -3  37   4      186.07      202.56     29.63 o 
  -2  37   4       74.26       78.69     23.80 o 
  -1  37   4      124.97      144.39     16.98 o 
   0  37   4      169.59      154.67     14.29 o 
   1  37   4       96.29       74.66     12.79 o 
   2  37   4      154.21      146.95     15.60 o 
   3  37   4       74.55       62.03     13.89 o 
  -3  38   4       95.91      121.44     27.20 o 
  -2  38   4        1.37       11.17     21.37 o 
  -1  38   4      110.84      163.09     18.17 o 
   0  38   4       11.12      -10.80     12.00 o 
   1  38   4      149.97      150.44     14.82 o 
   2  38   4       87.76      107.26     14.78 o 
   3  38   4       25.12       59.44     13.72 o 
  -2  39   4        3.30       11.17     21.86 o 
  -1  39   4       65.65       85.98     20.16 o 
   0  39   4       27.12       48.34     12.18 o 
   1  39   4        1.03       -8.61     14.28 o 
   2  39   4       33.11       29.82     12.82 o 
  -2  40   4        1.65      -12.14     19.43 o 
  -1  40   4      152.48      139.03     18.66 o 
   0  40   4        0.05        0.11     11.44 o 
   1  40   4       65.42       82.46     13.89 o 
   2  40   4       66.91       74.35     14.93 o 
  -1  41   4       67.61       86.76     17.57 o 
   0  41   4       12.96       10.75     12.11 o 
   1  41   4        9.96       25.23     13.24 o 
   0  42   4        2.90       11.69     12.24 o 
  -6   1   5      112.86      119.98     20.40 o 
  -5   1   5     1669.82     1663.88     34.69 o 
  -4   1   5       21.28       17.49      8.93 o 
  -3   1   5     2269.32     2211.32     36.75 o 
  -2   1   5     1112.51     1108.84     34.73 o 
  -1   1   5     9459.67     9967.10     71.35 o 
   0   1   5     3241.42     3396.46     29.80 o 
   1   1   5      368.07      359.24      8.85 o 
   2   1   5       45.93       26.64      6.50 o 
   3   1   5       94.14       76.88      7.57 o 
   4   1   5      355.87      371.13     18.55 o 
   5   1   5      185.41      226.55     17.00 o 
   6   1   5        0.42        1.46     13.40 o 
  -6   2   5        0.18        2.08     12.84 o 
  -5   2   5       69.07       62.82     11.50 o 
  -4   2   5        9.96        0.91      8.75 o 
  -3   2   5      121.95      130.13     10.98 o 
  -2   2   5      472.92      486.46     46.88 o 
  -1   2   5      151.47      155.52     14.09 o 
   0   2   5      134.37      110.32      5.44 o 
   1   2   5     1205.80     1318.25     16.58 o 
   2   2   5        1.70       -1.67      4.23 o 
   3   2   5       30.55       41.07      5.40 o 
   4   2   5       35.99       31.05     10.47 o 
   5   2   5       35.56       25.99     12.02 o 
   6   2   5       42.90       48.22     18.22 o 
  -6   3   5       69.36       52.67     13.99 o 
  -5   3   5      649.55      628.04     22.50 o 
  -4   3   5      411.15      442.92     37.89 o 
  -3   3   5     1595.08     1568.84     38.13 o 
  -2   3   5      591.76      551.90     17.00 o 
  -1   3   5     2405.94     2443.59     24.88 o 
   0   3   5     1054.68      956.66     13.26 o 
   1   3   5      489.44      413.35      9.40 o 
   2   3   5     2750.53     2553.03     29.54 o 
   3   3   5      583.09      610.44     17.81 o 
   4   3   5      454.75      435.67     19.39 o 
   5   3   5       18.42       29.31     11.85 o 
   6   3   5       40.09       50.55     14.52 o 
  -6   4   5       15.92        9.26     13.19 o 
  -5   4   5       16.04       23.75     10.44 o 
  -4   4   5        6.58       12.13      8.75 o 
  -3   4   5        2.67       -0.49      7.72 o 
  -2   4   5      197.17      163.30     22.59 o 
  -1   4   5      448.46      470.31     12.39 o 
   0   4   5       42.03       49.24      4.32 o 
   1   4   5      878.31      960.79     14.02 o 
   2   4   5      183.20      196.17      7.61 o 
   3   4   5       77.90       79.78      9.59 o 
   4   4   5       71.86       44.30     25.26 o 
   5   4   5       21.30       16.30     11.50 o 
   6   4   5       29.93       44.22     14.41 o 
  -6   5   5      114.31       98.69     17.49 o 
  -5   5   5        5.55       -4.53      9.44 o 
  -4   5   5      100.86      114.82     11.68 o 
  -3   5   5     3589.14     3613.04     63.88 o 
  -2   5   5      138.80      160.05     10.98 o 
  -1   5   5     1436.12     1480.36     16.23 o 
   0   5   5     1590.90     1527.91     21.83 o 
   1   5   5      168.88      166.41      8.14 o 
   2   5   5     2829.98     2755.23     27.56 o 
   3   5   5      361.45      350.22     12.66 o 
   4   5   5       21.83       24.32     10.47 o 
   5   5   5       58.82       78.92     20.16 o 
   6   5   5       73.55       56.08     15.41 o 
  -6   6   5       58.45       62.24     14.32 o 
  -5   6   5      122.77      102.11     10.57 o 
  -4   6   5      102.26      114.82     12.19 o 
  -3   6   5       16.77       19.89      8.41 o 
  -2   6   5      161.02      184.81     19.92 o 
  -1   6   5      437.79      424.41     11.75 o 
   0   6   5      216.59      228.05      7.46 o 
   1   6   5     3196.56     3362.99     30.88 o 
   2   6   5      134.78      155.34      8.83 o 
   3   6   5       14.06       12.94      6.45 o 
   4   6   5      340.07      311.20     18.62 o 
   5   6   5       82.03       90.59     23.07 o 
   6   6   5        3.45        3.89     13.36 o 
  -6   7   5       23.85        9.31     12.71 o 
  -5   7   5       42.38       35.53      9.57 o 
  -4   7   5      576.16      572.49     20.19 o 
  -3   7   5     3091.24     3070.12    128.73 o 
  -2   7   5       95.93       77.72      9.06 o 
  -1   7   5      752.56      713.99     13.87 o 
   0   7   5     1561.92     1575.80     18.08 o 
   1   7   5      399.01      413.07     11.71 o 
   2   7   5     4331.55     4433.00     46.21 o 
   3   7   5      192.58      176.95     10.03 o 
   4   7   5        6.79       14.86      7.85 o 
   5   7   5      168.90      198.87     29.39 o 
   6   7   5        3.41        2.61     14.09 o 
  -6   8   5        5.07        7.94     12.53 o 
  -5   8   5      186.76      189.78     12.77 o 
  -4   8   5      252.06      277.27     15.63 o 
  -3   8   5        1.16        0.71      7.68 o 
  -2   8   5       12.53       10.46      9.23 o 
  -1   8   5      578.30      544.29      9.84 o 
   0   8   5       88.09      117.31      8.76 o 
   1   8   5     1525.33     1552.83     33.94 o 
   2   8   5       57.23       63.16      7.57 o 
   3   8   5      838.56      833.31     33.84 o 
   4   8   5      769.54      749.70     18.76 o 
   5   8   5       77.71       86.78     16.03 o 
   6   8   5       10.21       15.18     13.19 o 
  -6   9   5      173.71      172.54     18.05 o 
  -5   9   5      334.17      327.24     15.19 o 
  -4   9   5       54.76       50.11      9.18 o 
  -3   9   5      654.97      644.35     53.19 o 
  -2   9   5       96.34       81.18      8.83 o 
  -1   9   5     3224.68     3341.61     29.79 o 
   0   9   5     2002.31     2158.42     39.90 o 
   1   9   5      819.95      729.56     34.57 o 
   2   9   5     1347.79     1354.92     17.92 o 
   3   9   5      126.31      122.61      9.20 o 
   4   9   5      184.06      181.38     16.44 o 
   5   9   5      387.29      412.90     21.22 o 
   6   9   5        0.32        3.19     13.22 o 
  -6  10   5        2.75        8.90     13.19 o 
  -5  10   5        3.82       15.24     11.89 o 
  -4  10   5      243.55      250.68     12.77 o 
  -3  10   5      115.93      124.64      9.62 o 
  -2  10   5     2028.50     1949.71     25.58 o 
  -1  10   5      969.87     1003.59     13.86 o 
   0  10   5      584.16      562.20     11.00 o 
   1  10   5      267.10      227.79     12.20 o 
   2  10   5      373.41      399.57     11.64 o 
   3  10   5      646.18      687.04     17.09 o 
   4  10   5      132.73      155.19     10.87 o 
   5  10   5       21.86       22.13     11.96 o 
   6  10   5        2.35       -4.86     13.05 o 
  -6  11   5       26.69       24.99     20.16 o 
  -5  11   5      323.88      288.13     19.54 o 
  -4  11   5      111.87      115.00     10.56 o 
  -3  11   5     1201.05     1206.89     22.85 o 
  -2  11   5        0.99       -4.32      4.32 o 
  -1  11   5      936.06      905.68     13.39 o 
   0  11   5      383.78      378.02      9.51 o 
   1  11   5      198.62      204.29      7.67 o 
   2  11   5      157.11      149.84      7.26 o 
   3  11   5      268.33      274.12     20.30 o 
   4  11   5      438.27      440.45     15.89 o 
   5  11   5        4.00        4.20     18.94 o 
   6  11   5        0.64        1.63     13.62 o 
  -6  12   5       99.35       97.32     17.97 o 
  -5  12   5        0.85        9.94     11.62 o 
  -4  12   5      188.15      188.69     11.92 o 
  -3  12   5      132.22      130.52      9.79 o 
  -2  12   5     1620.40     1567.03     20.29 o 
  -1  12   5       55.17       39.92      4.35 o 
   0  12   5      272.04      250.40      7.16 o 
   1  12   5      819.24      820.27     15.57 o 
   2  12   5       15.39       17.80      7.22 o 
   3  12   5       72.43       80.14      8.82 o 
   4  12   5       74.98       59.21      9.19 o 
   5  12   5        6.34       -1.56     10.93 o 
   6  12   5        2.95       18.90     14.38 o 
  -6  13   5       21.98       37.05     14.93 o 
  -5  13   5       28.37       29.33     13.04 o 
  -4  13   5        5.45        6.79      8.05 o 
  -3  13   5      924.71      909.11     30.29 o 
  -2  13   5       23.13       22.27      5.40 o 
  -1  13   5     1721.77     1643.75     28.61 o 
   0  13   5      963.12      936.26     15.36 o 
   1  13   5      124.25      120.57      6.46 o 
   2  13   5      470.73      423.46     13.83 o 
   3  13   5      102.10       92.75     10.88 o 
   4  13   5      431.68      401.41     19.88 o 
   5  13   5        1.45       -7.25     17.73 o 
   6  13   5        5.06       16.71     13.83 o 
  -6  14   5      139.06      155.35     19.01 o 
  -5  14   5      239.55      229.91     18.46 o 
  -4  14   5      258.13      255.53     13.67 o 
  -3  14   5      117.81      108.52     17.68 o 
  -2  14   5      104.03      110.10      7.57 o 
  -1  14   5      568.45      564.11     13.49 o 
   0  14   5      637.93      638.93     16.97 o 
   1  14   5     1743.78     1685.24     20.75 o 
   2  14   5      267.86      259.64     11.30 o 
   3  14   5     1148.28     1152.06     23.43 o 
   4  14   5       48.21       57.12      9.49 o 
   5  14   5       67.88       90.09     18.46 o 
   6  14   5       23.29       42.49     15.10 o 
  -6  15   5       29.69       14.93     14.57 o 
  -5  15   5       96.69       73.23     17.00 o 
  -4  15   5      636.61      633.90     29.99 o 
  -3  15   5       26.45       23.77      7.94 o 
  -2  15   5       31.78       33.24      5.86 o 
  -1  15   5      988.42      995.77     15.87 o 
   0  15   5      361.73      334.26      9.74 o 
   1  15   5      418.68      435.48     11.64 o 
   2  15   5      563.98      495.54     15.03 o 
   3  15   5        1.94       23.98      7.76 o 
   4  15   5      735.98      671.05     22.95 o 
   5  15   5        1.08       -6.74     12.63 o 
   6  15   5        2.73       -6.25     13.34 o 
  -6  16   5        1.94       -8.69     18.70 o 
  -5  16   5       94.87       84.10     15.07 o 
  -4  16   5      614.43      585.45     18.46 o 
  -3  16   5        1.39       -1.37      6.89 o 
  -2  16   5      675.16      679.40     14.06 o 
  -1  16   5      251.40      206.02      8.37 o 
   0  16   5       29.03       38.90      8.90 o 
   1  16   5     1978.90     2010.62     29.04 o 
   2  16   5       24.40       46.20      8.14 o 
   3  16   5      978.61      967.15     36.41 o 
   4  16   5       30.34       38.36      9.58 o 
   5  16   5       39.60       52.08     15.37 o 
   6  16   5       63.73       97.52     34.00 o 
  -6  17   5      193.60      228.59     21.71 o 
  -5  17   5        3.10        2.54     15.54 o 
  -4  17   5      138.09      116.40     11.08 o 
  -3  17   5      544.42      524.32     16.60 o 
  -2  17   5      397.59      352.52     11.17 o 
  -1  17   5      257.92      269.26     11.36 o 
   0  17   5     1063.28     1051.89     17.25 o 
   1  17   5     2082.16     2033.33     53.15 o 
   2  17   5      489.02      456.88     14.77 o 
   3  17   5       24.75       48.00      9.11 o 
   4  17   5      491.56      411.28     16.33 o 
   5  17   5        0.63       11.93      9.57 o 
   6  17   5       10.92        3.66     13.97 o 
  -6  18   5       60.91       54.25     17.49 o 
  -5  18   5       17.93       28.67     20.40 o 
  -4  18   5      480.53      461.13     20.12 o 
  -3  18   5      175.61      165.13     11.19 o 
  -2  18   5     1136.42     1068.46     18.18 o 
  -1  18   5     2812.97     2897.42     51.60 o 
   0  18   5       69.74       75.61      9.54 o 
   1  18   5     1905.76     1750.37     22.17 o 
   2  18   5      108.26      114.01      9.71 o 
   3  18   5       27.37       33.74      9.79 o 
   4  18   5      270.98      256.62     27.62 o 
   5  18   5       20.45       37.20     11.06 o 
   6  18   5       20.41       26.37     15.26 o 
  -6  19   5        2.38      -11.64     14.57 o 
  -5  19   5       64.31       46.88     15.10 o 
  -4  19   5      444.81      434.20     17.22 o 
  -3  19   5       88.16       71.36      9.31 o 
  -2  19   5      191.36      179.92      9.27 o 
  -1  19   5     1087.50     1100.66     22.02 o 
   0  19   5      386.14      371.93     10.90 o 
   1  19   5     1245.96     1193.17     26.43 o 
   2  19   5      160.43      152.94     10.56 o 
   3  19   5        2.94        5.25      7.82 o 
   4  19   5       30.86       30.48      9.50 o 
   5  19   5       27.40       48.58     11.36 o 
   6  19   5       12.73       16.52     19.92 o 
  -6  20   5       43.17       38.86     25.26 o 
  -5  20   5        5.94       23.86     13.88 o 
  -4  20   5      479.21      499.11     23.29 o 
  -3  20   5      182.22      155.57     12.34 o 
  -2  20   5     1216.08     1225.39     20.01 o 
  -1  20   5      198.79      163.94      8.61 o 
   0  20   5        8.47       13.28      5.40 o 
   1  20   5     2658.34     2713.16     45.43 o 
   2  20   5      306.46      265.71     16.14 o 
   3  20   5       86.10       70.30      9.74 o 
   4  20   5      209.23      211.27     13.91 o 
   5  20   5        0.52       -0.47     10.24 o 
  -5  21   5        0.11        0.22     13.19 o 
  -4  21   5        8.57       -0.92     11.16 o 
  -3  21   5      174.38      179.07     12.03 o 
  -2  21   5      288.12      279.49     15.78 o 
  -1  21   5       65.45       73.57      8.30 o 
   0  21   5       12.72        4.97      5.66 o 
   1  21   5        3.22        8.53      5.63 o 
   2  21   5      313.92      291.05     13.33 o 
   3  21   5       40.38       59.05      9.98 o 
   4  21   5       17.46       23.54      9.83 o 
   5  21   5        1.31      -10.16     10.16 o 
  -5  22   5        9.06        3.73     13.41 o 
  -4  22   5      472.10      558.46     54.89 o 
  -3  22   5       24.70       23.89      8.49 o 
  -2  22   5      535.64      526.81     14.17 o 
  -1  22   5     1877.47     1758.81     34.89 o 
   0  22   5     1666.23     1714.74     23.13 o 
   1  22   5       34.19       36.57      6.42 o 
   2  22   5      236.22      211.56     13.11 o 
   3  22   5      482.22      550.58     23.32 o 
   4  22   5      133.59      147.29     16.69 o 
   5  22   5        0.56       13.82     11.07 o 
  -5  23   5        2.16       -9.75     13.42 o 
  -4  23   5       38.39       22.87     12.93 o 
  -3  23   5        8.66        6.92      8.28 o 
  -2  23   5        7.67        8.05      6.62 o 
  -1  23   5      673.16      560.14     16.06 o 
   0  23   5      112.31      113.86      8.08 o 
   1  23   5      112.53      113.40     10.16 o 
   2  23   5      326.72      250.81     13.20 o 
   3  23   5        0.57        8.95      8.94 o 
   4  23   5       78.20       72.91     11.73 o 
   5  23   5        5.47       15.88     11.19 o 
  -5  24   5       44.98       60.99     15.84 o 
  -4  24   5      622.99      585.81     26.00 o 
  -3  24   5       92.49       85.65     10.80 o 
  -2  24   5      360.98      377.47     13.05 o 
  -1  24   5      643.69      534.63     16.54 o 
   0  24   5      890.54      767.09     17.81 o 
   1  24   5       21.47       30.22      8.10 o 
   2  24   5        8.59        8.77      7.81 o 
   3  24   5      533.03      505.14     24.60 o 
   4  24   5        2.99        4.10      9.81 o 
   5  24   5       40.53       86.17     16.76 o 
  -5  25   5       43.52       48.67     16.10 o 
  -4  25   5       68.98       69.67     15.45 o 
  -3  25   5        6.07        6.15      8.91 o 
  -2  25   5      195.30      225.46     12.69 o 
  -1  25   5      481.33      467.30     15.89 o 
   0  25   5      123.42      144.88     11.92 o 
   1  25   5        4.93        4.04      7.84 o 
   2  25   5       19.18       17.49      8.59 o 
   3  25   5        4.21        4.99      9.07 o 
   4  25   5       27.16        8.57      9.99 o 
   5  25   5       28.30       22.61     12.05 o 
  -5  26   5       63.17       64.24     16.29 o 
  -4  26   5      166.12      166.04     21.37 o 
  -3  26   5       21.62       18.97      9.18 o 
  -2  26   5      673.78      649.91     18.97 o 
  -1  26   5      616.77      608.04     17.53 o 
   0  26   5      889.14      905.29     17.83 o 
   1  26   5      341.06      324.22     14.42 o 
   2  26   5       52.28       30.31      9.41 o 
   3  26   5      277.97      324.08     16.17 o 
   4  26   5        7.83        4.16     10.73 o 
   5  26   5      104.09      127.87     15.21 o 
  -5  27   5        0.50        0.64     16.52 o 
  -4  27   5       77.75       92.00     16.29 o 
  -3  27   5       79.61       92.85     11.14 o 
  -2  27   5      128.40      109.52     10.92 o 
  -1  27   5      309.44      345.97     14.66 o 
   0  27   5       20.50       27.60      7.26 o 
   1  27   5        2.27       13.89      8.46 o 
   2  27   5       12.88       23.06      9.44 o 
   3  27   5      108.06      126.58     13.04 o 
   4  27   5        3.27       12.54     10.44 o 
   5  27   5        0.08       -1.69     14.71 o 
  -4  28   5      229.66      223.70     20.42 o 
  -3  28   5       35.65       24.06      8.47 o 
  -2  28   5      391.24      379.87     15.88 o 
  -1  28   5        5.49        4.29      8.18 o 
   0  28   5        6.06       -1.65      6.27 o 
   1  28   5     1205.90     1176.34     24.83 o 
   2  28   5       27.10       36.63      9.76 o 
   3  28   5      107.79      102.68     12.52 o 
   4  28   5        0.59        6.47     10.57 o 
  -4  29   5       28.97       41.36     14.92 o 
  -3  29   5        0.94       -1.07     10.56 o 
  -2  29   5      163.30      190.60     13.05 o 
  -1  29   5        2.26       -1.35      8.35 o 
   0  29   5       19.92       27.99      7.66 o 
   1  29   5       11.89       10.09      8.88 o 
   2  29   5       21.58       15.37      9.33 o 
   3  29   5      186.61      245.25     37.88 o 
   4  29   5        1.65        7.19     11.12 o 
  -4  30   5      308.47      365.33     23.67 o 
  -3  30   5       14.73       17.25     10.52 o 
  -2  30   5      848.43      778.54     21.95 o 
  -1  30   5      300.95      342.65     15.64 o 
   0  30   5      568.07      587.31     28.19 o 
   1  30   5      446.05      419.82     17.38 o 
   2  30   5        9.69        9.04      9.58 o 
   3  30   5       84.81      103.85     13.20 o 
   4  30   5        1.67        5.70     14.69 o 
  -4  31   5      233.93      282.95     22.06 o 
  -3  31   5       39.53       46.39     14.08 o 
  -2  31   5       71.78       76.21     11.56 o 
  -1  31   5       70.77       71.82     10.73 o 
   0  31   5      370.57      411.20     14.35 o 
   1  31   5       96.60       87.29     11.62 o 
   2  31   5       14.33       30.12     10.74 o 
   3  31   5        3.40        9.50     11.08 o 
   4  31   5       22.10       41.24     13.06 o 
  -4  32   5      168.96      188.78     20.53 o 
  -3  32   5       11.57        2.88     12.45 o 
  -2  32   5     1400.78     1401.35     29.23 o 
  -1  32   5       18.12       17.28      9.76 o 
   0  32   5      257.16      240.67     14.61 o 
   1  32   5      180.10      217.12     21.64 o 
   2  32   5      103.82      154.66     13.83 o 
   3  32   5       86.96       89.70     13.50 o 
   4  32   5       31.76        8.07     12.43 o 
  -3  33   5        4.45       -1.46     13.05 o 
  -2  33   5       73.89       99.97     12.36 o 
  -1  33   5        1.21       -6.35      8.93 o 
   0  33   5      126.35      120.33     12.43 o 
   1  33   5        8.96       11.39     10.45 o 
   2  33   5        9.12       29.76     11.17 o 
   3  33   5       28.16       31.82     12.44 o 
  -3  34   5        4.44       22.41     13.49 o 
  -2  34   5      128.08      106.54     12.96 o 
  -1  34   5        5.80       18.99      9.95 o 
   0  34   5      171.11      221.74     14.76 o 
   1  34   5      145.43      107.64     12.97 o 
   2  34   5       73.60       72.43     18.19 o 
   3  34   5      193.41      236.16     17.50 o 
  -3  35   5       70.76       55.63     15.79 o 
  -2  35   5       92.07       69.56     12.50 o 
  -1  35   5        7.73        1.27      9.65 o 
   0  35   5      131.82      152.38     17.00 o 
   1  35   5      106.97      125.57     13.63 o 
   2  35   5       92.14      108.31     13.58 o 
   3  35   5       34.35       42.12     12.86 o 
  -3  36   5        3.45       10.94     14.03 o 
  -2  36   5       81.58      110.59     13.25 o 
  -1  36   5        0.89       10.81     10.47 o 
   0  36   5      170.59      155.30     31.33 o 
   1  36   5       66.57       67.95     13.14 o 
   2  36   5       46.83       61.10     12.97 o 
   3  36   5       20.78       26.23     22.35 o 
  -2  37   5      132.91      114.32     17.08 o 
  -1  37   5        6.02       11.87     10.21 o 
   0  37   5       54.69       35.41     14.38 o 
   1  37   5       21.64       20.67     11.60 o 
   2  37   5       42.61       70.48     17.62 o 
  -2  38   5      157.37      136.41     18.05 o 
  -1  38   5       89.74      103.08     17.43 o 
   0  38   5      141.18      181.36     19.39 o 
   1  38   5       13.91      -11.05     11.05 o 
   2  38   5        4.15       -8.69     11.47 o 
  -1  39   5        0.47        5.88     14.41 o 
   0  39   5      143.23      163.30     19.57 o 
   1  39   5        5.83       -4.10     12.03 o 
   0  40   5        8.13       12.26     14.60 o 
  -6   0   6      135.15      122.41     21.37 o 
  -5   0   6       34.27       24.77     17.00 o 
  -4   0   6     2432.90     2361.31     59.75 o 
  -3   0   6        4.93       10.69     12.14 o 
  -2   0   6     2078.54     1933.84     49.06 o 
  -1   0   6      417.35      466.82     23.32 o 
   0   0   6     6553.87     7081.44     78.63 o 
   1   0   6     2153.28     2203.58     34.14 o 
   2   0   6      126.70      136.23     10.44 o 
   3   0   6      190.82      169.49     20.40 o 
   4   0   6       53.61       49.55     17.97 o 
   5   0   6       40.83       52.95     19.43 o 
   6   0   6        5.98       12.63     18.94 o 
  -6   1   6        0.45       -3.93     12.19 o 
  -5   1   6       98.34      118.62     14.77 o 
  -4   1   6       18.23       19.80      9.94 o 
  -3   1   6       52.70       56.97     10.63 o 
  -2   1   6      208.14      220.20     16.27 o 
  -1   1   6      130.32      109.77     10.13 o 
   0   1   6      219.53      253.22      8.35 o 
   1   1   6        9.95        3.24      4.86 o 
   2   1   6        2.02       -2.12      4.66 o 
   3   1   6      506.26      462.10     14.49 o 
   4   1   6      179.27      143.31     22.83 o 
   5   1   6        9.90       18.42     13.54 o 
   6   1   6        3.50       11.60     14.82 o 
  -6   2   6       50.39       62.66     20.40 o 
  -5   2   6      230.44      234.69     16.66 o 
  -4   2   6     1005.56      964.57     26.62 o 
  -3   2   6      872.27      834.91     34.98 o 
  -2   2   6     1393.11     1392.45     28.85 o 
  -1   2   6      477.80      447.36     17.49 o 
   0   2   6     2557.55     2552.78     30.43 o 
   1   2   6     1052.49     1063.64     16.00 o 
   2   2   6      423.80      330.35     10.22 o 
   3   2   6     1079.49     1089.28     30.73 o 
   4   2   6       42.91       47.72     17.00 o 
   5   2   6       59.35       70.39     14.38 o 
   6   2   6       21.62       46.18     15.95 o 
  -6   3   6        1.30      -10.89     12.65 o 
  -5   3   6        0.06        5.15     11.16 o 
  -4   3   6       50.48       51.27     11.50 o 
  -3   3   6      256.29      284.42     15.79 o 
  -2   3   6        3.63       12.87      7.90 o 
  -1   3   6        5.37        0.24      6.53 o 
   0   3   6        4.61        2.71      4.91 o 
   1   3   6       78.37      101.61      6.55 o 
   2   3   6      153.00      147.74      7.73 o 
   3   3   6        0.18       11.83      6.93 o 
   4   3   6      349.26      338.29     19.67 o 
   5   3   6       50.04       23.79     25.50 o 
   6   3   6        0.53       -9.78     13.62 o 
  -6   4   6        7.95        5.38     12.93 o 
  -5   4   6       17.16       41.41     11.66 o 
  -4   4   6      223.70      222.01     24.05 o 
  -3   4   6        3.92       10.20      8.71 o 
  -2   4   6     2136.75     2161.68     37.78 o 
  -1   4   6      177.33      194.34     24.53 o 
   0   4   6      308.92      305.83     13.39 o 
   1   4   6      405.10      408.34     10.44 o 
   2   4   6      285.52      309.03     10.04 o 
   3   4   6      204.92      206.51     11.05 o 
   4   4   6       79.89      100.18     14.08 o 
   5   4   6      124.02      142.41     16.13 o 
   6   4   6       75.84       92.56     17.51 o 
  -6   5   6        5.20       15.48     13.54 o 
  -5   5   6        9.49       13.56     10.93 o 
  -4   5   6      405.91      379.72     18.72 o 
  -3   5   6       59.17       38.89     10.29 o 
  -2   5   6      145.47      153.02     18.22 o 
  -1   5   6      509.45      507.24     20.89 o 
   0   5   6      248.26      211.28     12.69 o 
   1   5   6      206.52      173.87      8.48 o 
   2   5   6      115.60      100.66      6.97 o 
   3   5   6        1.68        7.73      6.79 o 
   4   5   6       54.21       84.69     13.54 o 
   5   5   6        1.52      -11.22     32.30 o 
   6   5   6        4.90        6.31     14.77 o 
  -6   6   6      125.20      122.67     24.05 o 
  -5   6   6      259.71      251.91     17.67 o 
  -4   6   6       80.85       79.17     11.96 o 
  -3   6   6      300.46      268.73     29.15 o 
  -2   6   6     1365.16     1359.44     63.64 o 
  -1   6   6     1103.87     1084.36     18.44 o 
   0   6   6     2458.75     2423.12     25.09 o 
   1   6   6       46.93       59.88      5.94 o 
   2   6   6      587.10      516.43     12.50 o 
   3   6   6      298.32      356.64     14.79 o 
   4   6   6        0.58       15.38     11.13 o 
   5   6   6       28.81       30.53     16.52 o 
   6   6   6       14.65       12.12     30.85 o 
  -6   7   6      223.81      224.67     19.73 o 
  -5   7   6       29.14       31.27     10.51 o 
  -4   7   6        0.34       -9.96      9.96 o 
  -3   7   6     1487.27     1453.36     31.89 o 
  -2   7   6     1715.80     1715.05     33.15 o 
  -1   7   6        9.81        8.17      5.53 o 
   0   7   6      490.82      504.56     12.30 o 
   1   7   6        5.95        7.65      5.22 o 
   2   7   6      718.48      677.24     13.60 o 
   3   7   6        8.30       11.78      7.50 o 
   4   7   6      536.98      504.43     31.33 o 
   5   7   6      107.80      117.27     16.14 o 
   6   7   6        1.25        6.44     28.66 o 
  -6   8   6        7.21       27.16     14.34 o 
  -5   8   6      130.33      122.66     12.54 o 
  -4   8   6        9.54        8.01     14.57 o 
  -3   8   6      192.43      200.02     24.29 o 
  -2   8   6     2053.94     2008.43     36.39 o 
  -1   8   6      284.07      245.39     10.27 o 
   0   8   6     2006.10     2026.16     22.58 o 
   1   8   6      223.60      217.31      8.37 o 
   2   8   6      742.59      749.20     17.29 o 
   3   8   6      602.21      506.27     15.50 o 
   4   8   6       75.34       73.25     13.14 o 
   5   8   6        3.01       20.39     13.19 o 
   6   8   6        1.41      -10.39     13.31 o 
  -6   9   6       19.19       21.62     14.87 o 
  -5   9   6      232.00      252.35     15.12 o 
  -4   9   6      338.15      342.91     18.03 o 
  -3   9   6      109.21      128.72     12.71 o 
  -2   9   6        0.30       -5.35      7.53 o 
  -1   9   6      858.63      862.19     35.02 o 
   0   9   6       51.96       49.76      5.74 o 
   1   9   6       20.36       18.36      5.18 o 
   2   9   6     1675.88     1667.83     36.88 o 
   3   9   6       66.30       59.84      8.61 o 
   4   9   6      251.08      231.96     15.06 o 
   5   9   6       83.55       99.17     15.70 o 
   6   9   6       16.70       14.29     15.28 o 
  -6  10   6        4.07      -13.88     13.88 o 
  -5  10   6      814.70      803.22     23.20 o 
  -4  10   6      389.57      383.54     16.26 o 
  -3  10   6      216.88      208.66     21.37 o 
  -2  10   6     2331.21     2389.37     46.88 o 
  -1  10   6        0.89       -1.77      5.62 o 
   0  10   6     3920.98     3965.86     46.51 o 
   1  10   6       63.58       65.92      8.13 o 
   2  10   6        5.01       11.97      5.43 o 
   3  10   6      940.17      926.60     20.78 o 
   4  10   6        1.83       -0.12      8.19 o 
   5  10   6       33.70       30.92     13.54 o 
   6  10   6        3.63       -1.56     14.25 o 
  -6  11   6        4.61       -4.01     13.00 o 
  -5  11   6       50.32       48.47     10.86 o 
  -4  11   6       18.36       26.68      9.35 o 
  -3  11   6     1683.44     1609.21     56.30 o 
  -2  11   6      106.33       92.16     13.84 o 
  -1  11   6      337.13      296.97     13.24 o 
   0  11   6     1009.04     1025.21     28.26 o 
   1  11   6      363.13      335.78     14.83 o 
   2  11   6      653.61      650.35     43.37 o 
   3  11   6        3.90        4.08      7.41 o 
   4  11   6       62.29       86.61     10.23 o 
   5  11   6        3.46        4.65     13.22 o 
   6  11   6        0.47        6.72     14.57 o 
  -6  12   6        4.20       10.00     14.60 o 
  -5  12   6      159.70      161.47     17.77 o 
  -4  12   6      434.17      456.98     19.95 o 
  -3  12   6      246.39      239.12     14.97 o 
  -2  12   6     1849.03     1838.40     28.60 o 
  -1  12   6       35.91       39.22      6.94 o 
   0  12   6      453.83      465.93     11.38 o 
   1  12   6     1420.00     1401.61     25.10 o 
   2  12   6       67.25       89.55      8.95 o 
   3  12   6       94.19       76.00      9.25 o 
   4  12   6        0.58       -1.83      8.28 o 
   5  12   6      112.62      123.98     26.96 o 
   6  12   6        1.92      -14.60     14.60 o 
  -6  13   6       40.08       29.41     15.07 o 
  -5  13   6      100.12      149.19     17.28 o 
  -4  13   6      127.98      137.03     11.88 o 
  -3  13   6      417.75      401.49     21.58 o 
  -2  13   6       94.02       97.25      9.06 o 
  -1  13   6      106.46      117.91      7.85 o 
   0  13   6     2048.90     1999.50     23.64 o 
   1  13   6      383.30      324.86     14.02 o 
   2  13   6        9.96       36.73      7.92 o 
   3  13   6       53.10       55.53      9.22 o 
   4  13   6      247.71      295.03     14.47 o 
   5  13   6       33.15       31.42     14.25 o 
  -6  14   6        4.06        4.87     14.58 o 
  -5  14   6      227.91      206.80     18.89 o 
  -4  14   6      199.85      210.16     23.86 o 
  -3  14   6      398.37      350.89     14.77 o 
  -2  14   6      132.98      156.48     10.46 o 
  -1  14   6        1.78       -3.28      5.61 o 
   0  14   6      434.44      412.16     17.92 o 
   1  14   6     1421.84     1411.48     20.07 o 
   2  14   6      289.20      267.88     22.84 o 
   3  14   6       61.04       73.91      9.78 o 
   4  14   6        8.45       10.20      8.56 o 
   5  14   6      141.46      110.46     19.67 o 
  -5  15   6       15.51       -0.97     12.70 o 
  -4  15   6      101.64       89.92     11.03 o 
  -3  15   6      117.91      135.61     13.07 o 
  -2  15   6       15.10       13.35      7.22 o 
  -1  15   6     1313.95     1246.02     21.93 o 
   0  15   6        5.31        8.61      5.14 o 
   1  15   6       10.29       29.31      6.04 o 
   2  15   6      632.96      647.93     21.66 o 
   3  15   6        0.08        2.07      7.43 o 
   4  15   6      206.88      240.72     14.00 o 
   5  15   6        1.14       -4.27     13.00 o 
  -5  16   6       22.20       28.84     17.00 o 
  -4  16   6        1.06        3.95     10.40 o 
  -3  16   6       39.42       57.31      9.14 o 
  -2  16   6      124.32      131.47     10.35 o 
  -1  16   6      732.63      696.70     17.41 o 
   0  16   6       40.61       50.12      6.24 o 
   1  16   6      939.24      924.65     18.93 o 
   2  16   6      479.67      460.89     15.49 o 
   3  16   6       34.75       29.83      8.97 o 
   4  16   6       98.97       83.87     11.24 o 
   5  16   6      103.41       95.57     38.38 o 
  -5  17   6      144.58      123.22     17.28 o 
  -4  17   6       99.42      120.85     12.37 o 
  -3  17   6       54.48       64.14      9.70 o 
  -2  17   6      191.28      196.72     11.39 o 
  -1  17   6     2855.34     2876.69     36.59 o 
   0  17   6       19.27       29.33      5.93 o 
   1  17   6        5.68        1.82      5.36 o 
   2  17   6      574.60      579.64     17.19 o 
   3  17   6       24.37       20.51      8.84 o 
   4  17   6       83.05      122.09     13.36 o 
   5  17   6       19.40       29.27     14.60 o 
  -5  18   6      111.88      101.35     17.16 o 
  -4  18   6       23.47       10.24      9.55 o 
  -3  18   6      117.48      120.62     11.39 o 
  -2  18   6      364.28      383.13     15.04 o 
  -1  18   6        3.51       10.42      7.51 o 
   0  18   6      392.42      374.44     19.60 o 
   1  18   6       18.49       16.03      6.85 o 
   2  18   6      606.12      538.82     21.67 o 
   3  18   6      165.27      163.04     12.41 o 
   4  18   6        1.02        5.59      9.31 o 
   5  18   6       90.32       73.36     15.28 o 
  -5  19   6        3.94      -11.67     13.54 o 
  -4  19   6       22.65       20.74     11.14 o 
  -3  19   6     1685.37     1669.56     30.34 o 
  -2  19   6       47.24       51.21      8.84 o 
  -1  19   6       41.50       30.15      7.82 o 
   0  19   6      859.67      847.26     28.83 o 
   1  19   6      587.71      584.58     13.89 o 
   2  19   6      639.87      605.34     23.11 o 
   3  19   6       62.09       69.48     10.24 o 
   4  19   6       46.98       57.02     11.45 o 
   5  19   6       25.11       15.08     14.76 o 
  -5  20   6        1.10       -0.16     14.57 o 
  -4  20   6       21.59       23.56     10.42 o 
  -3  20   6       47.12       36.64      9.81 o 
  -2  20   6      719.37      691.01     18.97 o 
  -1  20   6       21.63       19.05      8.79 o 
   0  20   6       91.87      121.64      9.83 o 
   1  20   6        0.56        6.73      7.31 o 
   2  20   6      110.79      116.01     10.65 o 
   3  20   6       36.44       29.31      9.87 o 
   4  20   6       14.21       17.79     10.00 o 
   5  20   6        5.26       -8.30     10.68 o 
  -5  21   6      252.97      276.37     35.95 o 
  -4  21   6      349.19      374.52     18.43 o 
  -3  21   6      126.60      125.04     12.64 o 
  -2  21   6        7.75        7.83      9.44 o 
  -1  21   6      355.67      344.81     14.18 o 
   0  21   6      137.22      127.59     14.27 o 
   1  21   6      558.78      552.77     16.68 o 
   2  21   6      463.94      453.32     25.99 o 
   3  21   6       50.98       61.87     11.49 o 
   4  21   6       34.17       46.36     10.99 o 
   5  21   6       21.46       41.32     12.15 o 
  -5  22   6      229.85      236.80     21.47 o 
  -4  22   6        1.75      -10.44     12.01 o 
  -3  22   6      360.65      360.71     16.08 o 
  -2  22   6       16.22        2.61      9.94 o 
  -1  22   6      208.06      186.74     11.47 o 
   0  22   6      205.09      199.48     11.36 o 
   1  22   6        0.83        3.79      7.50 o 
   2  22   6       23.92       26.80      8.36 o 
   3  22   6       55.59       34.85     11.19 o 
   4  22   6        3.61       10.36     10.52 o 
   5  22   6       18.37       47.40     12.70 o 
  -5  23   6       84.11      126.01     23.80 o 
  -4  23   6       36.38       47.06     19.92 o 
  -3  23   6      775.54      771.11     21.77 o 
  -2  23   6       67.81       56.07     12.02 o 
  -1  23   6      972.05     1008.77     22.15 o 
   0  23   6       74.61       88.20      9.58 o 
   1  23   6       61.65       87.29     10.03 o 
   2  23   6      241.92      245.46     13.98 o 
   3  23   6      210.56      183.86     52.71 o 
   4  23   6       23.90       33.69     11.49 o 
   5  23   6        4.56        7.63     11.20 o 
  -5  24   6       60.94       64.41     17.32 o 
  -4  24   6        0.61        4.53     13.00 o 
  -3  24   6      161.05      144.32     12.81 o 
  -2  24   6       89.78       68.15     12.02 o 
  -1  24   6      633.28      613.53     37.44 o 
   0  24   6        7.38        0.18      8.32 o 
   1  24   6       42.16       35.41      9.23 o 
   2  24   6        1.23        4.15      8.74 o 
   3  24   6        5.97        1.55      8.61 o 
   4  24   6       50.81       45.63     14.57 o 
  -4  25   6       18.99        2.79     13.69 o 
  -3  25   6      262.70      302.31     15.76 o 
  -2  25   6      119.90      105.12     14.33 o 
  -1  25   6      685.92      701.57     19.35 o 
   0  25   6      203.96      185.36     11.85 o 
   1  25   6      303.92      309.65     24.56 o 
   2  25   6       14.05       32.23      9.62 o 
   3  25   6       12.36       16.87      9.74 o 
   4  25   6      127.79      156.07     21.33 o 
  -4  26   6       24.40       13.62     14.38 o 
  -3  26   6        6.47        4.96     11.96 o 
  -2  26   6       19.93       31.60      9.41 o 
  -1  26   6      252.82      243.42     15.24 o 
   0  26   6       24.99       29.24      8.77 o 
   1  26   6      412.93      432.36     17.01 o 
   2  26   6       36.64       20.41      9.63 o 
   3  26   6        3.90        8.29     10.04 o 
   4  26   6       93.88       98.19     13.57 o 
  -4  27   6       14.13        8.23     13.69 o 
  -3  27   6      382.13      357.24     20.60 o 
  -2  27   6        1.28       -0.08      8.88 o 
  -1  27   6      563.85      560.09     18.48 o 
   0  27   6      158.91      157.11     12.04 o 
   1  27   6      488.51      519.67     43.94 o 
   2  27   6       82.55       97.32     12.75 o 
   3  27   6       18.44        2.35     10.18 o 
   4  27   6       62.01       70.09     13.34 o 
  -4  28   6        6.61       15.92     14.07 o 
  -3  28   6       26.51       35.15     12.85 o 
  -2  28   6      212.05      183.24     13.64 o 
  -1  28   6      188.75      151.61     13.18 o 
   0  28   6        0.70       -2.15      8.35 o 
   1  28   6      128.76      128.16     12.49 o 
   2  28   6       71.64       53.80     11.25 o 
   3  28   6        3.60       24.21     12.38 o 
   4  28   6       92.33      100.73     14.09 o 
  -4  29   6      156.02      144.81     18.46 o 
  -3  29   6      159.43      158.94     17.97 o 
  -2  29   6       94.91       82.26     11.49 o 
  -1  29   6      381.41      396.05     16.51 o 
   0  29   6      143.19      137.24     15.11 o 
   1  29   6      308.56      314.03     18.72 o 
   2  29   6      524.19      476.94     30.25 o 
   3  29   6        2.09       19.72     11.04 o 
   4  29   6        5.89        8.40     12.01 o 
  -3  30   6       21.13       38.86     19.43 o 
  -2  30   6      159.80      129.22     12.99 o 
  -1  30   6       22.21       43.08     10.31 o 
   0  30   6      136.16      110.98     15.28 o 
   1  30   6      207.38      207.93     14.46 o 
   2  30   6        0.59        0.70     10.11 o 
   3  30   6        9.25       26.24     11.74 o 
  -3  31   6      354.45      360.44     32.06 o 
  -2  31   6        1.18       -0.41      9.96 o 
  -1  31   6      957.86      927.06     23.84 o 
   0  31   6        6.00        0.86     11.50 o 
   1  31   6      354.43      365.11     17.20 o 
   2  31   6      130.40      116.11     13.18 o 
   3  31   6       13.82       11.05     11.41 o 
  -3  32   6       54.74       95.21     23.32 o 
  -2  32   6        1.17        6.22      9.57 o 
  -1  32   6       19.69       28.53     10.44 o 
   0  32   6       45.54       41.95     13.69 o 
   1  32   6       22.70       31.94     10.85 o 
   2  32   6        9.34       20.44     11.55 o 
   3  32   6        4.44       14.23     15.15 o 
  -3  33   6       28.02        9.72     17.97 o 
  -2  33   6       34.81       54.80     11.53 o 
  -1  33   6      624.33      592.86     20.63 o 
   0  33   6        0.36        8.02     15.30 o 
   1  33   6      113.62      115.35     13.31 o 
   2  33   6       62.03       78.23     12.92 o 
   3  33   6        7.19       -9.07     11.32 o 
  -2  34   6       11.41       24.74     11.21 o 
  -1  34   6        1.31       14.62     10.69 o 
   0  34   6        0.17       15.49     13.00 o 
   1  34   6      146.12      163.51     14.75 o 
   2  34   6        0.11        7.05     14.71 o 
  -2  35   6       87.98       58.81     12.39 o 
  -1  35   6       84.04       90.41     12.92 o 
   0  35   6        6.41       36.74     15.54 o 
   1  35   6       49.29       55.02     22.83 o 
   2  35   6       15.52       32.80     12.27 o 
  -2  36   6       44.58       62.66     22.83 o 
  -1  36   6      305.29      327.94     40.75 o 
   0  36   6       19.77       34.30     15.28 o 
   1  36   6       25.50       19.48     36.19 o 
  -1  37   6       94.88      105.43     17.69 o 
   0  37   6        7.00       -8.26     19.43 o 
   1  37   6      109.27       89.07     17.63 o 
  -5   1   7      120.67       99.78     15.45 o 
  -4   1   7      427.65      440.42     21.30 o 
  -3   1   7      296.86      318.41     17.67 o 
  -2   1   7      426.90      453.50     19.23 o 
  -1   1   7     1484.69     1437.38     31.08 o 
   0   1   7        2.84       -5.15      7.88 o 
   1   1   7     2620.65     2613.65     28.68 o 
   2   1   7      276.00      289.02     10.61 o 
   3   1   7     1186.23     1183.41     30.22 o 
   4   1   7       87.14      101.72     15.79 o 
   5   1   7        1.47        0.26     19.19 o 
  -5   2   7       21.10       -4.03     11.85 o 
  -4   2   7       57.72       64.74     12.88 o 
  -3   2   7       13.22       23.41     10.78 o 
  -2   2   7      704.14      684.54     34.25 o 
  -1   2   7       25.50       37.19      9.78 o 
   0   2   7       59.74       64.61      9.96 o 
   1   2   7        6.19       10.56      5.64 o 
   2   2   7      259.83      272.08     11.85 o 
   3   2   7      129.29      127.70     10.35 o 
   4   2   7       81.16       71.36     17.49 o 
   5   2   7       48.95       58.02     19.92 o 
  -5   3   7        5.49        7.79     11.50 o 
  -4   3   7      199.16      190.21     16.66 o 
  -3   3   7       91.69       93.71     12.85 o 
  -2   3   7      328.43      326.79     16.48 o 
  -1   3   7     1507.52     1553.94     32.45 o 
   0   3   7      173.28      174.66     11.62 o 
   1   3   7      870.99      847.20     15.57 o 
   2   3   7      289.77      287.31     10.54 o 
   3   3   7        3.80       -2.00      7.27 o 
   4   3   7       25.27       41.84     24.77 o 
   5   3   7        3.17       11.25     13.54 o 
  -5   4   7        0.27       -1.53     11.66 o 
  -4   4   7       56.12       71.96     12.88 o 
  -3   4   7        1.61       -2.43     10.30 o 
  -2   4   7       55.82       52.53     10.99 o 
  -1   4   7       78.42       65.05     13.12 o 
   0   4   7        5.94       -1.23      6.13 o 
   1   4   7      105.90      128.19      9.73 o 
   2   4   7       34.86       40.84      6.65 o 
   3   4   7      181.25      179.98     11.76 o 
   4   4   7        3.56       24.29     13.05 o 
   5   4   7        0.12        0.24     13.84 o 
  -5   5   7        6.48       -2.84     11.66 o 
  -4   5   7       78.75      104.98     14.07 o 
  -3   5   7     1830.16     1823.20     37.42 o 
  -2   5   7      378.55      340.63     17.16 o 
  -1   5   7      875.09      884.57     24.56 o 
   0   5   7       27.57       33.90      6.93 o 
   1   5   7      339.89      335.18     11.64 o 
   2   5   7       84.83       88.69      7.45 o 
   3   5   7       70.38       55.75      8.98 o 
   4   5   7      122.85      150.61     27.69 o 
   5   5   7        5.99        2.91     14.08 o 
  -5   6   7      220.04      209.95     29.39 o 
  -4   6   7       79.76       63.31     12.70 o 
  -3   6   7       40.77       50.82     11.50 o 
  -2   6   7       77.06       77.54     12.87 o 
  -1   6   7       57.45       57.44     16.27 o 
   0   6   7      221.43      234.03     10.92 o 
   1   6   7       32.19       18.79      5.95 o 
   2   6   7       67.11       71.68      7.34 o 
   3   6   7       81.51      110.33     11.09 o 
   4   6   7        1.73       17.75     12.35 o 
   5   6   7        5.89       19.34     14.60 o 
  -5   7   7       86.41      104.02     21.62 o 
  -4   7   7      455.37      481.58     37.16 o 
  -3   7   7       36.57       29.63     11.16 o 
  -2   7   7       43.29       39.30     10.78 o 
  -1   7   7     1221.92     1219.42     28.80 o 
   0   7   7      437.60      447.84     17.64 o 
   1   7   7      472.31      459.34     12.26 o 
   2   7   7        3.02        3.78      5.69 o 
   3   7   7      740.51      688.50     19.02 o 
   4   7   7      155.47      165.67     16.82 o 
   5   7   7        2.34        0.12     12.88 o 
  -5   8   7      275.70      275.99     16.25 o 
  -4   8   7        0.90        1.14     11.13 o 
  -3   8   7      216.81      198.44     16.14 o 
  -2   8   7      309.14      327.16     28.42 o 
  -1   8   7      245.80      275.01     15.97 o 
   0   8   7        4.61        3.49      7.42 o 
   1   8   7      615.47      650.88     25.38 o 
   2   8   7       82.54       93.17     11.36 o 
   3   8   7       21.21       22.31      8.57 o 
   4   8   7        6.73       14.01     12.70 o 
   5   8   7       62.05       84.66     16.31 o 
  -5   9   7       11.65       23.64     11.53 o 
  -4   9   7      560.23      600.17     24.21 o 
  -3   9   7       14.86       47.15     12.35 o 
  -2   9   7      460.03      435.55     19.06 o 
  -1   9   7     1788.79     1762.48     55.62 o 
   0   9   7        0.72        3.81      6.49 o 
   1   9   7     1521.36     1467.45     31.76 o 
   2   9   7        7.20        8.79      7.56 o 
   3   9   7      395.87      368.19     19.81 o 
   4   9   7      224.16      196.60     21.13 o 
   5   9   7        4.87        8.45     15.79 o 
  -5  10   7       89.30      111.56     15.72 o 
  -4  10   7       20.50       33.54     10.19 o 
  -3  10   7       10.58       -0.06     10.82 o 
  -2  10   7      983.03      908.67     25.93 o 
  -1  10   7       14.55       24.73      9.40 o 
   0  10   7        6.02        4.33      7.68 o 
   1  10   7      246.32      246.20     21.38 o 
   2  10   7       74.33       72.10      9.13 o 
   3  10   7        1.53        5.29      8.18 o 
   4  10   7        1.05       -3.51     11.54 o 
   5  10   7       78.97      129.64     17.85 o 
  -5  11   7        0.98        2.68     11.04 o 
  -4  11   7      251.04      273.14     15.95 o 
  -3  11   7      424.48      399.48     53.68 o 
  -2  11   7     1337.39     1304.89     78.69 o 
  -1  11   7      433.80      450.35     19.24 o 
   0  11   7       86.78       80.63     10.65 o 
   1  11   7     2499.22     2436.61     40.25 o 
   2  11   7      131.81      135.86     10.60 o 
   3  11   7        2.97       -0.50      7.94 o 
   4  11   7      181.74      188.66     17.13 o 
   5  11   7       12.51       32.75     15.21 o 
  -5  12   7       89.62      119.02     13.35 o 
  -4  12   7       64.55       58.97     10.95 o 
  -3  12   7       22.01       18.79     10.73 o 
  -2  12   7      394.70      379.41     19.01 o 
  -1  12   7      171.35      152.11     13.38 o 
   0  12   7      396.57      367.80     13.62 o 
   1  12   7      195.17      199.88     10.17 o 
   2  12   7       26.85       55.78      8.95 o 
   3  12   7      168.22      164.85     12.22 o 
   4  12   7        6.65       -4.01      8.91 o 
   5  12   7        0.91        9.19     13.97 o 
  -5  13   7       61.11       64.57     12.77 o 
  -4  13   7      233.36      233.05     15.19 o 
  -3  13   7      198.79      243.32     14.02 o 
  -2  13   7       11.34        5.17      7.44 o 
  -1  13   7      386.21      383.72     18.66 o 
   0  13   7      225.74      220.86     11.45 o 
   1  13   7      573.46      557.11     17.32 o 
   2  13   7      286.77      273.21     22.85 o 
   3  13   7       26.17       26.79      9.27 o 
   4  13   7        1.15        9.74     10.08 o 
   5  13   7        0.68        6.65     14.07 o 
  -5  14   7       93.70      106.62     17.85 o 
  -4  14   7       69.90       75.01     11.76 o 
  -3  14   7      373.78      341.17     27.17 o 
  -2  14   7        7.22        5.11      7.92 o 
  -1  14   7       24.90        8.71      9.45 o 
   0  14   7      887.01      968.77     40.61 o 
   1  14   7       46.83       44.11      6.80 o 
   2  14   7       24.85       24.14      8.97 o 
   3  14   7       96.49      107.13     14.59 o 
   4  14   7       41.42       52.61     10.91 o 
   5  14   7        2.71       23.20     15.21 o 
  -5  15   7        1.29        7.24     13.56 o 
  -4  15   7      655.12      670.27     27.00 o 
  -3  15   7        0.62       -7.48      8.60 o 
  -2  15   7       19.26       22.82     10.50 o 
  -1  15   7      383.45      423.47     19.57 o 
   0  15   7      387.14      402.69     14.42 o 
   1  15   7      183.15      162.06      9.09 o 
   2  15   7      211.25      207.07     12.51 o 
   3  15   7       65.88       64.79     10.28 o 
   4  15   7       38.05       42.00     10.64 o 
   5  15   7       10.86        9.71     14.03 o 
  -5  16   7       35.65       -2.16     13.97 o 
  -4  16   7      148.29      143.27     15.68 o 
  -3  16   7      496.47      453.77     17.94 o 
  -2  16   7      295.77      325.18     18.72 o 
  -1  16   7      366.70      322.04     32.79 o 
   0  16   7       63.21       50.10      8.35 o 
   1  16   7       49.31       78.20      7.91 o 
   2  16   7      123.28      145.37     11.44 o 
   3  16   7       80.73       74.09     10.65 o 
   4  16   7       12.11       -1.52      9.76 o 
   5  16   7      110.86      128.96     19.04 o 
  -5  17   7       16.54       34.73     16.14 o 
  -4  17   7        2.40        8.70     10.53 o 
  -3  17   7       83.72      123.58     12.14 o 
  -2  17   7     1141.70     1248.73     31.77 o 
  -1  17   7       17.83       20.55     10.27 o 
   0  17   7        1.17        6.66      7.14 o 
   1  17   7       13.28       -2.17      6.12 o 
   2  17   7       25.60       36.43      9.20 o 
   3  17   7       36.56       64.11     10.29 o 
   4  17   7        0.38        2.54      9.94 o 
   5  17   7        7.52       23.08     15.76 o 
  -5  18   7      190.65      252.13     21.95 o 
  -4  18   7       68.59       59.88     11.76 o 
  -3  18   7      160.81      131.19     12.32 o 
  -2  18   7      592.72      566.13     23.01 o 
  -1  18   7       22.50       10.42     10.44 o 
   0  18   7      858.65      901.31     20.65 o 
   1  18   7        9.87       30.07     10.63 o 
   2  18   7      142.06      135.45     11.53 o 
   3  18   7      232.30      302.40     15.67 o 
   4  18   7       23.57       23.48     10.63 o 
  -5  19   7        3.18        8.26     23.32 o 
  -4  19   7       26.56       38.40     11.48 o 
  -3  19   7       27.21       22.74     10.00 o 
  -2  19   7      175.57      153.60     15.10 o 
  -1  19   7       24.96       31.27     10.85 o 
   0  19   7       29.71       39.50      8.94 o 
   1  19   7       50.39       46.70     15.79 o 
   2  19   7       47.15       60.25      9.81 o 
   3  19   7       83.59       77.66     11.39 o 
   4  19   7       77.34       93.66     12.54 o 
  -4  20   7       22.66       16.89     10.55 o 
  -3  20   7      182.70      174.95     28.42 o 
  -2  20   7      318.68      317.77     29.15 o 
  -1  20   7       22.79        8.12      9.94 o 
   0  20   7      721.16      635.50     30.71 o 
   1  20   7      107.63      121.21     15.79 o 
   2  20   7      196.74      216.67     13.53 o 
   3  20   7      309.30      325.82     21.38 o 
   4  20   7       93.06       86.33     16.63 o 
  -4  21   7      142.72      141.65     14.33 o 
  -3  21   7        1.71        1.48     11.47 o 
  -2  21   7      115.76      111.28     14.08 o 
  -1  21   7      309.87      289.10     50.76 o 
   0  21   7      410.98      415.77     16.15 o 
   1  21   7       58.48       69.22     19.43 o 
   2  21   7       10.85       12.63     11.34 o 
   3  21   7       15.48       23.06     10.03 o 
   4  21   7       76.21       85.55     13.07 o 
  -4  22   7       67.53       79.05     16.11 o 
  -3  22   7      170.01      190.49     17.34 o 
  -2  22   7      447.91      438.17     24.77 o 
  -1  22   7       70.79       47.41     12.01 o 
   0  22   7     1307.21     1349.22     34.52 o 
   1  22   7       43.31       25.76     11.47 o 
   2  22   7      102.11      112.85     11.55 o 
   3  22   7      164.79      164.73     13.91 o 
   4  22   7       54.91       64.68     12.86 o 
  -4  23   7      204.65      220.53     20.60 o 
  -3  23   7       41.39       52.67     13.69 o 
  -2  23   7      266.82      232.67     17.00 o 
  -1  23   7       13.40       21.57     11.76 o 
   0  23   7        1.45        1.25      8.38 o 
   1  23   7      219.03      176.71     24.29 o 
   2  23   7        3.15        6.58      9.67 o 
   3  23   7        0.69       -1.46     12.02 o 
   4  23   7       13.97       22.25     11.97 o 
  -4  24   7       12.02       24.29     20.40 o 
  -3  24   7       75.41       67.67     14.32 o 
  -2  24   7      333.55      378.91     20.76 o 
  -1  24   7        0.94       -6.56      9.96 o 
   0  24   7      444.85      425.66     17.17 o 
   1  24   7       66.74       98.36     13.73 o 
   2  24   7      273.65      289.32     18.85 o 
   3  24   7       84.69       74.77     11.92 o 
   4  24   7       72.00       91.31     16.60 o 
  -4  25   7        0.58      -14.09     18.46 o 
  -3  25   7        0.52      -10.82     10.82 o 
  -2  25   7       97.09      139.78     15.60 o 
  -1  25   7       48.59       58.81     10.14 o 
   0  25   7      254.72      266.92     14.19 o 
   1  25   7      116.17      122.09     23.80 o 
   2  25   7       49.88       66.15     11.04 o 
   3  25   7       22.19       44.67     11.42 o 
   4  25   7        0.01       35.95     23.80 o 
  -3  26   7      119.96      117.56     16.64 o 
  -2  26   7      115.88      107.59     15.63 o 
  -1  26   7      130.32       88.98     11.70 o 
   0  26   7      340.58      382.47     31.57 o 
   1  26   7        1.16       23.10     15.54 o 
   2  26   7       45.89       42.70     11.05 o 
   3  26   7      116.68      140.75     14.29 o 
  -3  27   7      144.68      200.18     52.95 o 
  -2  27   7        1.31        5.68     12.01 o 
  -1  27   7       14.73        8.49      9.08 o 
   0  27   7       41.24       38.73     17.49 o 
   1  27   7        1.92        2.43     11.34 o 
   2  27   7        4.32       15.40     10.40 o 
   3  27   7      144.86      136.71     14.48 o 
  -3  28   7      121.04      147.48     17.28 o 
  -2  28   7      265.06      254.98     19.58 o 
  -1  28   7       74.02       95.71     12.18 o 
   0  28   7      209.88      190.89     17.52 o 
   1  28   7      108.80      124.07     16.13 o 
   2  28   7       38.97       55.90     11.96 o 
   3  28   7       47.49       31.75     12.02 o 
  -3  29   7        1.15        0.97     12.71 o 
  -2  29   7       96.49      111.39     15.97 o 
  -1  29   7      128.29      100.30     12.17 o 
   0  29   7       56.22       50.03     13.74 o 
   1  29   7       12.13       21.61     13.56 o 
   2  29   7        9.51       18.56     10.81 o 
   3  29   7       11.67       14.47     11.66 o 
  -2  30   7      210.96      220.19     19.40 o 
  -1  30   7        3.63        5.11     10.16 o 
   0  30   7      351.84      398.42     22.82 o 
   1  30   7        2.02        7.23     13.54 o 
   2  30   7      167.33      161.68     14.83 o 
  -2  31   7       18.29       14.87     13.91 o 
  -1  31   7        4.31       -5.13      9.87 o 
   0  31   7       78.15      116.13     16.83 o 
   1  31   7       19.66       31.36     14.94 o 
   2  31   7       72.89       82.92     13.01 o 
  -2  32   7      161.70      214.50     31.33 o 
  -1  32   7        9.01        9.07     10.81 o 
   0  32   7      196.98      183.43     18.72 o 
   1  32   7        5.02       28.41     14.92 o 
   2  32   7      188.51      208.59     21.48 o 
  -1  33   7       30.12       42.18     12.10 o 
   0  33   7       93.88      102.33     16.79 o 
   1  33   7        2.52        9.15     26.47 o 
  -1  34   7        1.53       -7.62     12.51 o 
   0  34   7      403.37      466.57     50.76 o 
   1  34   7       10.07       -6.80     21.37 o 
  -5   0   8       71.74       55.86     21.86 o 
  -4   0   8       90.53       75.78     20.89 o 
  -3   0   8       72.17       95.21     20.40 o 
  -2   0   8      164.33      160.30     21.37 o 
  -1   0   8      504.84      483.82     29.63 o 
   0   0   8      968.82      920.04     36.43 o 
   1   0   8      611.24      643.15     30.60 o 
   2   0   8      864.58      877.39     25.24 o 
   3   0   8      180.93      130.19     21.86 o 
   4   0   8      159.13      148.16     23.80 o 
   5   0   8       57.75       78.69     24.77 o 
  -5   1   8       56.26       68.21     15.21 o 
  -4   1   8       43.75       48.49     13.69 o 
  -3   1   8      170.97      136.69     16.76 o 
  -2   1   8       48.83       37.65     10.99 o 
  -1   1   8        5.16        4.68     11.42 o 
   0   1   8       40.94       39.64     10.98 o 
   1   1   8       12.22       17.23      8.04 o 
   2   1   8       21.89       35.38      7.52 o 
   3   1   8       73.96       63.15     13.56 o 
   4   1   8       29.70       30.14     14.76 o 
   5   1   8        0.97       -8.48     22.35 o 
  -5   2   8      183.20      179.90     18.35 o 
  -4   2   8       27.21       13.46     12.01 o 
  -3   2   8      545.69      484.31     22.45 o 
  -2   2   8       13.45       24.55     11.06 o 
  -1   2   8       83.77      103.20     15.30 o 
   0   2   8     1619.57     1651.63     55.13 o 
   1   2   8      264.36      301.54     13.31 o 
   2   2   8      350.21      333.76     13.52 o 
   3   2   8       23.66       45.63     12.80 o 
   4   2   8      175.42      184.44     17.63 o 
   5   2   8        9.54        1.42     15.60 o 
  -5   3   8       22.67       34.70     20.65 o 
  -4   3   8        0.17       10.86     12.63 o 
  -3   3   8       67.45       94.49     13.91 o 
  -2   3   8        0.24       -6.04     10.47 o 
  -1   3   8       41.30       61.81     11.32 o 
   0   3   8      251.67      304.39     17.17 o 
   1   3   8       75.57       81.34      9.42 o 
   2   3   8      104.06       95.63      8.83 o 
   3   3   8        0.43       -6.76     11.50 o 
   4   3   8        0.15       -8.97     13.12 o 
   5   3   8        2.48       19.67     15.60 o 
  -5   4   8       29.59       30.37     14.41 o 
  -4   4   8       33.71       22.27     13.60 o 
  -3   4   8     1250.59     1263.82     33.66 o 
  -2   4   8     1036.78     1087.25     29.53 o 
  -1   4   8      250.82      269.30     16.66 o 
   0   4   8      597.33      605.94     21.79 o 
   1   4   8        3.81       -7.47      7.47 o 
   2   4   8       73.91       91.47      8.61 o 
   3   4   8      103.86      106.86     28.66 o 
   4   4   8       36.90       34.27     13.83 o 
   5   4   8        2.91       16.79     14.41 o 
  -5   5   8        9.77       20.93     18.94 o 
  -4   5   8       59.08       85.74     20.89 o 
  -3   5   8       17.58       38.31     12.70 o 
  -2   5   8      163.19      177.17     25.99 o 
  -1   5   8       75.64       98.89     14.57 o 
   0   5   8        6.47        7.48      9.60 o 
   1   5   8        7.46       11.78      7.76 o 
   2   5   8        0.30       -3.91      6.65 o 
   3   5   8       45.77       71.63     10.71 o 
   4   5   8       24.75        8.30     13.06 o 
   5   5   8        8.80        8.34     14.92 o 
  -5   6   8      322.48      363.42     23.35 o 
  -4   6   8       18.34       16.76     12.71 o 
  -3   6   8      316.69      332.02     20.42 o 
  -2   6   8       57.20       78.43     18.22 o 
  -1   6   8      316.07      381.53     18.51 o 
   0   6   8      684.00      666.66     23.35 o 
   1   6   8      280.36      257.74     17.91 o 
   2   6   8      546.92      495.74     16.64 o 
   3   6   8       64.13       90.04     11.05 o 
   4   6   8        2.73        9.98     13.19 o 
   5   6   8        1.94        5.17     14.57 o 
  -5   7   8       15.20       19.56     13.88 o 
  -4   7   8       17.54       39.33     14.41 o 
  -3   7   8        8.16       20.63     12.70 o 
  -2   7   8      737.66      722.17     25.23 o 
  -1   7   8       57.00       39.35     10.98 o 
   0   7   8       78.46       67.59     18.22 o 
   1   7   8        8.23       -1.19      7.64 o 
   2   7   8       67.63       89.98     10.38 o 
   3   7   8        1.25        5.05      8.70 o 
   4   7   8        5.29       21.34     14.25 o 
   5   7   8        0.67       -6.64     15.45 o 
  -5   8   8       72.76       61.97     13.64 o 
  -4   8   8        1.49       -5.30     13.04 o 
  -3   8   8       10.19        5.40     12.39 o 
  -2   8   8       13.47       10.41     10.93 o 
  -1   8   8      599.19      579.10     22.64 o 
   0   8   8      103.18      120.04     28.42 o 
   1   8   8      251.53      272.79     15.74 o 
   2   8   8      687.59      749.88     38.44 o 
   3   8   8        6.72       17.78      9.46 o 
   4   8   8       15.47       22.21     14.60 o 
  -5   9   8       31.91       19.21     12.49 o 
  -4   9   8      227.73      245.72     19.01 o 
  -3   9   8        1.15       -1.90     11.66 o 
  -2   9   8        5.25       -3.06     10.37 o 
  -1   9   8      704.00      690.55     24.36 o 
   0   9   8      627.24      657.64     23.17 o 
   1   9   8        4.14       11.52      8.00 o 
   2   9   8       21.19       49.64      9.47 o 
   3   9   8       17.23       17.70      9.34 o 
   4   9   8        0.42       10.02     14.07 o 
  -5  10   8        4.29        1.46     20.89 o 
  -4  10   8       10.23        5.33      9.96 o 
  -3  10   8      460.18      414.74     31.09 o 
  -2  10   8       13.05       15.15     11.16 o 
  -1  10   8      317.31      341.43     18.54 o 
   0  10   8      280.49      275.27     23.56 o 
   1  10   8      289.14      287.13     18.08 o 
   2  10   8       27.68       31.74      8.95 o 
   3  10   8        3.05        4.60      8.88 o 
   4  10   8      129.55      149.95     21.62 o 
  -4  11   8      106.10       89.35     18.20 o 
  -3  11   8      107.91      115.27     15.60 o 
  -2  11   8       80.99       92.29     13.22 o 
  -1  11   8      111.82       91.62     20.65 o 
   0  11   8      104.54       97.45     27.20 o 
   1  11   8      178.73      202.58     13.51 o 
   2  11   8      317.60      299.31     14.75 o 
   3  11   8       43.16       40.39     10.27 o 
   4  11   8        6.76       21.37     14.23 o 
  -4  12   8        0.45       -4.29     10.27 o 
  -3  12   8      160.83      177.39     13.64 o 
  -2  12   8      185.54      187.87     16.29 o 
  -1  12   8       92.51       71.04     12.70 o 
   0  12   8       66.87       74.49     11.96 o 
   1  12   8      288.00      277.17     30.29 o 
   2  12   8      193.26      196.52     12.58 o 
   3  12   8        1.48        0.29      8.63 o 
   4  12   8       29.10       47.92     14.66 o 
  -4  13   8      291.89      291.92     26.45 o 
  -3  13   8      157.93      141.11     12.97 o 
  -2  13   8      219.18      187.56     16.39 o 
  -1  13   8       54.51       59.80     14.57 o 
   0  13   8      150.83       99.05     21.62 o 
   1  13   8      542.07      533.57     20.54 o 
   2  13   8        4.42       14.46      8.95 o 
   3  13   8       84.77      108.09     12.02 o 
   4  13   8       36.44       45.18     14.23 o 
  -4  14   8       33.01       12.71     11.04 o 
  -3  14   8      225.76      208.63     14.60 o 
  -2  14   8       38.85       43.36     12.80 o 
  -1  14   8      136.40      157.17     15.07 o 
   0  14   8        7.49        1.85      9.44 o 
   1  14   8       40.98       56.79      9.50 o 
   2  14   8      346.19      346.41     22.45 o 
   3  14   8        0.46       -0.03      9.59 o 
   4  14   8       10.13        6.34     13.54 o 
  -4  15   8       94.21       86.55     12.90 o 
  -3  15   8       49.21       32.01     13.38 o 
  -2  15   8      410.55      381.42     21.13 o 
  -1  15   8      393.78      408.57     25.50 o 
   0  15   8       37.89       14.66     16.76 o 
   1  15   8       16.89       38.38     11.68 o 
   2  15   8        7.15       25.13      9.61 o 
   3  15   8      154.67      140.64     12.66 o 
   4  15   8       15.77       35.75     15.35 o 
  -4  16   8       18.50       11.73     11.55 o 
  -3  16   8      252.28      255.72     19.23 o 
  -2  16   8       72.36       82.87     14.25 o 
  -1  16   8      523.01      531.60     22.66 o 
   0  16   8       96.20       96.61     13.62 o 
   1  16   8       24.13       35.49     11.62 o 
   2  16   8       20.63       20.92      9.48 o 
   3  16   8        0.05       -4.52      9.15 o 
   4  16   8        0.58        8.00     10.92 o 
  -4  17   8      205.08      231.45     19.63 o 
  -3  17   8       19.12       26.29     13.88 o 
  -2  17   8      225.59      203.96     17.82 o 
  -1  17   8      276.67      286.19     18.51 o 
   0  17   8      257.37      289.49     17.77 o 
   1  17   8      103.14       92.53     13.56 o 
   2  17   8       75.54       72.45     15.13 o 
   3  17   8       89.21      109.18     12.76 o 
   4  17   8       53.19       70.00     12.92 o 
  -4  18   8       28.74       29.13     12.14 o 
  -3  18   8       74.21       74.18     15.46 o 
  -2  18   8       64.53       27.71     13.19 o 
  -1  18   8      108.10      128.74     15.10 o 
   0  18   8      310.81      291.58     23.07 o 
   1  18   8      112.31       92.87     27.20 o 
   2  18   8        3.10        5.85      9.53 o 
   3  18   8        5.05       -0.66     13.32 o 
   4  18   8       81.24      107.06     13.56 o 
  -4  19   8       26.69       17.24     14.77 o 
  -3  19   8      101.26       97.18     15.97 o 
  -2  19   8      505.03      560.50     25.24 o 
  -1  19   8       42.64       38.95     12.51 o 
   0  19   8       23.89       38.14     11.76 o 
   1  19   8      704.60      739.45     25.76 o 
   2  19   8       68.25       45.14     13.19 o 
   3  19   8       25.15       12.99     10.66 o 
   4  19   8        7.88        3.41     14.76 o 
  -4  20   8        2.80       14.05     14.72 o 
  -3  20   8       44.33       49.55     14.08 o 
  -2  20   8       28.91       38.25     13.73 o 
  -1  20   8      214.21      177.38     16.59 o 
   0  20   8       31.53       26.95     11.62 o 
   1  20   8        2.24       16.86     11.50 o 
   2  20   8      114.53      106.99     14.92 o 
   3  20   8       10.04       16.95     11.30 o 
  -3  21   8       11.95       12.38     13.54 o 
  -2  21   8       96.09       93.47     15.63 o 
  -1  21   8      446.59      482.17     22.84 o 
   0  21   8        0.92        5.79     11.06 o 
   1  21   8      220.23      200.69     17.00 o 
   2  21   8       17.70       26.26     13.19 o 
   3  21   8        2.49       17.85     11.20 o 
  -3  22   8       58.45       68.78     15.60 o 
  -2  22   8       26.19       15.41     13.54 o 
  -1  22   8      182.71      192.42     31.09 o 
   0  22   8        0.13       19.35     11.32 o 
   1  22   8       39.55       47.52     13.19 o 
   2  22   8       73.46       58.05     14.25 o 
   3  22   8       43.67       81.11     13.13 o 
  -3  23   8       24.04       30.42     14.41 o 
  -2  23   8      175.80      174.52     17.34 o 
  -1  23   8      314.31      291.03     19.57 o 
   0  23   8       87.29       76.75     20.40 o 
   1  23   8      307.12      411.92     21.98 o 
   2  23   8        0.51        9.52     12.51 o 
   3  23   8        3.16       21.24     13.19 o 
  -3  24   8       88.43      103.48     17.28 o 
  -2  24   8       10.20        8.22     13.38 o 
  -1  24   8       52.61       37.46     13.56 o 
   0  24   8       55.74       47.61     18.94 o 
   1  24   8      121.61      155.66     16.98 o 
   2  24   8        0.16       -0.47     13.60 o 
   3  24   8        2.28      -11.22     11.22 o 
  -3  25   8        8.44        8.85     13.41 o 
  -2  25   8       50.66       77.46     17.00 o 
  -1  25   8       85.68      115.84     15.60 o 
   0  25   8       13.58       26.23     20.40 o 
   1  25   8      403.79      355.39     35.22 o 
   2  25   8       19.38       15.74     15.06 o 
  -2  26   8       23.83       22.98     13.73 o 
  -1  26   8      101.63      123.29     38.13 o 
   0  26   8        8.11       20.01     13.62 o 
   1  26   8      180.49      185.49     39.83 o 
   2  26   8       47.95       67.66     16.14 o 
  -2  27   8      155.09      184.11     19.06 o 
  -1  27   8      190.57      220.17     18.81 o 
   0  27   8       64.14       52.07     17.73 o 
   1  27   8       72.48       83.14     16.13 o 
   2  27   8        4.43       20.12     14.03 o 
  -2  28   8        8.60        9.23     25.26 o 
  -1  28   8       13.89       35.56     13.73 o 
   0  28   8        0.40       27.13     13.88 o 
   1  28   8        5.81        5.78     13.62 o 
   2  28   8        2.50        0.00     20.40 o 
  -1  29   8      104.51      118.45     17.16 o 
   0  29   8        2.29       22.99     14.60 o 
   1  29   8      186.53      196.05     19.23 o 
  -1  30   8        1.58       -5.34     17.97 o 
   0  30   8        4.19        5.43     13.54 o 
  -4   1   9       39.66       61.69     26.47 o 
  -3   1   9       33.91       46.73     18.94 o 
  -2   1   9      774.10      803.99     51.98 o 
  -1   1   9       38.12       29.19     11.96 o 
   0   1   9      211.94      240.58     26.47 o 
   1   1   9      317.85      357.80     19.75 o 
   2   1   9       55.90       51.97     12.19 o 
   3   1   9       69.38       67.41     14.38 o 
   4   1   9       22.29       20.78     14.80 o 
  -4   2   9       34.15        9.32     14.41 o 
  -3   2   9       55.71       52.05     17.00 o 
  -2   2   9      421.65      395.39     47.85 o 
  -1   2   9       54.27       53.38     12.80 o 
   0   2   9        1.13       12.24     14.09 o 
   1   2   9        0.82       -4.17     12.39 o 
   2   2   9        0.06        3.02      8.73 o 
   3   2   9        5.54       10.20     12.16 o 
   4   2   9        3.93       13.12     21.86 o 
  -4   3   9      185.66      197.21     20.27 o 
  -3   3   9       16.89       14.55     19.43 o 
  -2   3   9      101.35      112.43     16.27 o 
  -1   3   9      379.10      379.38     20.27 o 
   0   3   9      390.73      401.84     25.50 o 
   1   3   9      222.88      191.19     16.31 o 
   2   3   9        3.87       -6.35     16.52 o 
   3   3   9       71.91       84.01     15.10 o 
   4   3   9        1.91        7.61     19.67 o 
  -4   4   9        6.77       13.07     31.82 o 
  -3   4   9       14.19       23.94     13.56 o 
  -2   4   9        1.26       -8.99     10.65 o 
  -1   4   9        0.60       -5.50     24.77 o 
   0   4   9      100.46      106.36     15.54 o 
   1   4   9        2.82        8.25     10.58 o 
   2   4   9       58.83       63.22     13.04 o 
   3   4   9        9.91       20.51     13.22 o 
   4   4   9       11.60        7.87     14.57 o 
  -4   5   9      139.31      157.77     18.55 o 
  -3   5   9        3.59        4.21     21.13 o 
  -2   5   9      428.74      460.27     25.26 o 
  -1   5   9       76.25       69.38     15.30 o 
   0   5   9      724.02      730.85     71.16 o 
   1   5   9      397.51      445.29     54.89 o 
   2   5   9        1.17       -3.49     10.93 o 
   3   5   9       46.05       59.41     14.60 o 
   4   5   9       21.52       30.60     15.80 o 
  -4   6   9        7.07       -2.15     13.62 o 
  -3   6   9       25.93        8.30     12.45 o 
  -2   6   9      185.30      172.96     17.32 o 
  -1   6   9      166.69      167.97     25.50 o 
   0   6   9        4.32       17.85     11.85 o 
   1   6   9       38.86       68.35     13.00 o 
   2   6   9       13.27       11.64     11.41 o 
   3   6   9        7.16       11.17     13.22 o 
   4   6   9       10.37       -3.59     14.07 o 
  -4   7   9      116.85      135.85     18.35 o 
  -3   7   9      151.76      153.40     17.32 o 
  -2   7   9       73.34       77.51     14.41 o 
  -1   7   9       37.08       43.72     12.71 o 
   0   7   9      255.04      280.89     26.72 o 
   1   7   9      384.77      396.44     52.95 o 
   2   7   9       25.33       46.09     20.16 o 
   3   7   9       91.04      122.60     22.59 o 
   4   7   9        2.73       23.90     20.89 o 
  -4   8   9        6.13        6.80     14.77 o 
  -3   8   9       33.02       54.23     13.73 o 
  -2   8   9       24.94       26.72     12.37 o 
  -1   8   9      233.47      224.32     17.52 o 
   0   8   9       10.03       10.85     11.32 o 
   1   8   9       68.19       88.00     13.69 o 
   2   8   9       29.45       48.78     13.22 o 
   3   8   9       67.84       59.09     11.44 o 
   4   8   9       12.67       16.76     16.27 o 
  -4   9   9       47.61       59.12     15.76 o 
  -3   9   9       42.06       27.51     18.46 o 
  -2   9   9      171.71      221.76     18.51 o 
  -1   9   9       32.01       41.78     13.19 o 
   0   9   9      240.40      251.40     30.12 o 
   1   9   9       32.60       16.14     11.62 o 
   2   9   9       41.22       34.60     12.88 o 
   3   9   9      153.43      159.55     16.54 o 
  -4  10   9        3.72       12.54     11.88 o 
  -3  10   9      188.45      203.75     18.72 o 
  -2  10   9       93.35      101.43     15.26 o 
  -1  10   9      100.30       89.92     13.88 o 
   0  10   9        2.28        7.55     18.46 o 
   1  10   9        5.63       -0.45     10.98 o 
   2  10   9       40.15       48.29     13.22 o 
   3  10   9       24.11       28.72     10.64 o 
  -3  11   9        5.31       -6.21     13.19 o 
  -2  11   9      321.20      321.76     21.02 o 
  -1  11   9       33.34       11.11     11.50 o 
   0  11   9      125.23      161.97     16.48 o 
   1  11   9       14.45       12.17     11.47 o 
   2  11   9       35.77       47.07     13.38 o 
   3  11   9       32.73       48.62     11.22 o 
  -3  12   9      192.16      207.57     19.24 o 
  -2  12   9        2.93        0.87     11.27 o 
  -1  12   9       14.07       18.64     12.10 o 
   0  12   9      310.35      278.96     18.51 o 
   1  12   9       18.04       28.66     18.46 o 
   2  12   9      106.96       88.28     23.07 o 
   3  12   9      178.47      194.76     14.76 o 
  -3  13   9       24.21       11.14     13.88 o 
  -2  13   9      162.72      172.97     17.51 o 
  -1  13   9       20.12       16.43     13.12 o 
   0  13   9      170.06      151.52     15.76 o 
   1  13   9       71.21       85.49     20.89 o 
   2  13   9        5.35       17.77     12.53 o 
   3  13   9        2.90        1.30     13.24 o 
  -3  14   9      139.18      131.90     18.03 o 
  -2  14   9       81.81       86.70     15.56 o 
  -1  14   9       60.34       70.96     34.98 o 
   0  14   9      370.52      405.85     21.22 o 
   1  14   9       37.70       45.66     19.92 o 
   2  14   9       56.33       77.45     14.60 o 
   3  14   9        0.08      -10.35     10.35 o 
  -3  15   9      129.89      115.08     17.67 o 
  -2  15   9      137.47       99.54     15.76 o 
  -1  15   9       63.39       61.83     14.66 o 
   0  15   9      173.37      205.52     22.10 o 
   1  15   9       15.29       29.15     19.92 o 
   2  15   9       23.45       45.30     25.50 o 
   3  15   9       95.24       80.86     12.87 o 
  -3  16   9       96.89      126.45     17.67 o 
  -2  16   9       85.28       92.15     25.99 o 
  -1  16   9      419.42      485.55     37.65 o 
   0  16   9       58.55       54.97     12.96 o 
   1  16   9        2.76      -11.17     17.00 o 
   2  16   9       29.38       30.28     13.73 o 
   3  16   9       31.98       36.30     14.92 o 
  -3  17   9        5.01      -10.09     13.91 o 
  -2  17   9      167.44      239.31     19.91 o 
  -1  17   9       27.09       52.69     14.03 o 
   0  17   9      171.36      170.47     16.94 o 
   1  17   9       17.43       34.00     19.43 o 
   2  17   9       83.22       74.53     22.10 o 
   3  17   9      101.51      133.29     24.29 o 
  -3  18   9       75.80       98.40     20.16 o 
  -2  18   9       12.47       42.11     15.21 o 
  -1  18   9      261.31      263.59     20.19 o 
   0  18   9       93.57      112.06     18.94 o 
   1  18   9       70.33       96.67     21.37 o 
   2  18   9        3.96        7.29     13.05 o 
  -2  19   9        1.78        9.98     13.28 o 
  -1  19   9       33.03       30.47     13.62 o 
   0  19   9      144.62      167.75     16.74 o 
   1  19   9       16.91       29.15     17.97 o 
   2  19   9        0.95        9.90     13.91 o 
  -2  20   9        6.25        2.43     13.06 o 
  -1  20   9       27.16       58.04     14.57 o 
   0  20   9      128.95      133.59     23.80 o 
   1  20   9       66.98       61.69     20.40 o 
   2  20   9       67.18       91.10     16.31 o 
  -2  21   9       26.73        1.94     14.23 o 
  -1  21   9       17.73       -1.09     12.19 o 
   0  21   9      101.33       42.75     19.92 o 
   1  21   9       10.81       29.15     20.40 o 
   2  21   9        1.24       13.17     18.22 o 
  -2  22   9        6.39       10.88     13.91 o 
  -1  22   9      124.58      130.75     39.83 o 
   0  22   9        7.66       25.26     18.94 o 
   1  22   9       19.19       50.03     21.86 o 
   2  22   9      110.53      163.22     26.23 o 
  -1  23   9        0.55       38.53     14.32 o 
   0  23   9       10.16       52.46     21.86 o 
   1  23   9        0.33       -2.43     18.94 o 
  -1  24   9      182.77      186.39     18.54 o 
   0  24   9      124.58      131.64     25.26 o 
   1  24   9        0.68      -15.54     16.52 o 
   0  25   9      111.30      106.87     25.26 o 
  -3   0  10       18.43       38.38     21.37 o 
  -2   0  10      200.86      171.48     26.72 o 
  -1   0  10      312.16      237.54     26.72 o 
   0   0  10       14.41       13.60     18.46 o 
   1   0  10       55.07       40.32     19.43 o 
  -3   1  10       17.40       -2.25     14.94 o 
  -2   1  10       79.06       69.56     17.49 o 
  -1   1  10       96.41       64.45     14.87 o 
   0   1  10        5.07       -0.44     12.19 o 
   1   1  10       43.79       38.35     13.73 o 
  -3   2  10       20.38       50.26     16.64 o 
  -2   2  10       16.19        6.89     22.83 o 
  -1   2  10       85.10       89.08     16.14 o 
   0   2  10        8.37       26.86     13.04 o 
   1   2  10       28.89       49.79     14.03 o 
   2   2  10       42.36       43.72     19.43 o 
  -3   3  10       21.21        6.29     14.57 o 
  -2   3  10       84.45       91.61     15.97 o 
  -1   3  10        2.69       10.49     17.49 o 
   0   3  10      118.37      106.21     15.95 o 
   1   3  10       67.96       69.08     14.43 o 
   2   3  10        2.60       12.14     18.46 o 
  -2   4  10        1.55        4.95     13.04 o 
  -1   4  10      233.02      249.49     35.46 o 
   0   4  10        0.34       20.89     13.05 o 
   1   4  10      151.55      169.58     17.52 o 
   2   4  10       49.71       77.24     20.89 o 
  -2   5  10       18.80       36.86     13.91 o 
  -1   5  10      138.82      141.01     17.32 o 
   0   5  10      161.35      192.58     18.54 o 
   1   5  10        5.38       18.18     13.19 o 
   2   5  10       30.66       59.26     20.40 o 
  -2   6  10       42.43       41.62     14.72 o 
  -1   6  10       88.63       71.05     15.63 o 
   0   6  10        3.09       12.94     12.85 o 
   1   6  10      239.89      237.16     44.45 o 
   2   6  10       27.62       38.86     19.92 o 
  -2   7  10        0.81        3.40     12.71 o 
  -1   7  10       17.72       25.59     12.88 o 
   0   7  10       12.57        0.62     12.19 o 
   1   7  10        0.43        2.13     11.85 o 
   2   7  10       44.00       60.24     20.89 o 
  -2   8  10       44.64       84.87     16.29 o 
  -1   8  10      104.29      104.91     16.31 o 
   0   8  10       17.33        9.72     12.71 o 
   1   8  10      133.35      115.61     23.80 o 
   2   8  10       31.65       58.29     20.40 o 
  -2   9  10       26.43       23.45     13.69 o 
  -1   9  10       60.18       67.74     15.28 o 
   0   9  10       78.99       99.97     15.95 o 
   1   9  10       10.70       25.75     20.40 o 
   2   9  10       15.35       38.38     19.92 o 
  -2  10  10       94.83      101.39     16.74 o 
  -1  10  10       41.96       49.79     14.77 o 
   0  10  10       17.57       22.24     13.19 o 
   1  10  10       58.44       53.92     19.92 o 
   2  10  10       12.22       22.83     19.43 o 
  -2  11  10      171.09      167.99     18.89 o 
  -1  11  10        1.01        9.75     13.69 o 
   0  11  10       36.89       24.96     13.83 o 
   1  11  10        9.74        7.77     18.46 o 
   2  11  10       57.42       56.83     20.89 o 
  -2  12  10       14.58       35.80     17.73 o 
  -1  12  10      183.80      188.84     24.05 o 
   0  12  10       12.35       19.27     13.54 o 
   1  12  10        6.72      -17.97     17.97 o 
   2  12  10       31.07       45.66     21.37 o 
  -2  13  10      187.10      177.68     19.78 o 
  -1  13  10        1.68       19.79     13.83 o 
   0  13  10       42.68       63.67     15.21 o 
   1  13  10       51.29       44.69     20.89 o 
  -1  14  10      108.55      125.19     17.63 o 
   0  14  10        3.26       18.93     22.59 o 
   1  14  10       11.79        5.83     17.97 o 
  -1  15  10        8.20       29.27     23.07 o 
   0  15  10      176.99      196.81     39.83 o 
   1  15  10       31.56       51.01     22.35 o 
  -1  16  10      107.14       95.93     17.28 o 
   0  16  10       52.72       47.94     15.07 o 
   1  16  10      145.95      109.30     25.26 o 
   0  17  10      131.37      145.24     25.26 o 
                                                 
